# Supplementary material for: Matrix-assisted laser desorption/ionization time of flight mass spectrometry identification of Vibrio (Listonella) anguillarum isolated from sea bass and sea bream
Source: PLoS One. 2019 Nov 18;14(11):e0225343. doi: 10.1371/journal.pone.0225343 (PMC6860450; doi:10.1371/journal.pone.0225343)
Supplement: S1 Table — (XLSX) [file pone.0225343.s001.xlsx]

## Sheet: 15C
15 °C /48 hours
		NaCl										NaCl
	sample	1. Score	2. Score								sample	1. Score	2. Score	Mean value
	S 1	2.054	2.042								S 1	2.054	2.042	2.048
	S 2	2.11	2.088								S 2	2.11	2.088	2.099
	S 3	2.033	2.124								S 3	2.033	2.124	2.0785
	S 4	1.966	1.937								S 4	1.966	1.937	1.9515
	S 5	2.156	2.138								S 5	2.156	2.138	2.147
	S 6	2.236	2.245								S 6	2.236	2.245	2.2405
	S 7	2.174	2.045								S 7	2.174	2.045	2.1095
	S 8	2.033	2.143								S 8	2.033	2.143	2.088
	S 9	2.234	2.293								S 9	2.234	2.293	2.2635
	S 10	2.048	2.345								S 10	2.048	2.345	2.1965
	S 11	2.144	2.182								S 11	2.144	2.182	2.163
	S 12	1.994	2.1								S 12	1.994	2.1	2.047
	S 13	2.143	2.07								S 13	2.143	2.07	2.1065
	S 14	2.216	2.242								S 14	2.216	2.242	2.229
	S 15	2.166	2.158								S 15	2.166	2.158	2.162
	S 16	2.127	2.178								S 16	2.127	2.178	2.1525
	S 17	2.227	2.172								S 17	2.227	2.172	2.1995
	S 18	2.183	2.129								S 18	2.183	2.129	2.156
	S 19	2.061	2.1								S 19	2.061	2.1	2.0805
	S 20	2.05	1.958								S 20	2.05	1.958	2.004
	S 21	2.077	2.214								S 21	2.077	2.214	2.1455
	S 22	2.146	2.05								S 22	2.146	2.05	2.098
	S 23	2.096	2.171								S 23	2.096	2.171	2.1335
	S 24	2.216	2.242								S 24	2.216	2.242	2.229
	S 25	2.115	2.125								S 25	2.115	2.125	2.12
	S 26	2.149	2.15								S 26	2.149	2.15	2.1495
	S 27	2.047	2.02								S 27	2.047	2.02	2.0335
		no NaCl										no NaCl
	sample	1. Score	2. Score								sample	1. Score	2. Score	Mean value
	1	2.15	2.132								1	2.15	2.132	2.141
	2	2.175	2.179								2	2.175	2.179	2.177
	3	2.144	2.082								3	2.144	2.082	2.113
	4	2.008	2.054								4	2.008	2.054	2.031
	5	2.297	2.234								5	2.297	2.234	2.2655
	6	2.041	2.141								6	2.041	2.141	2.091
	7	2.061	2.171								7	2.061	2.171	2.116
	8	2.36	2.206								8	2.36	2.206	2.283
	9	2.123	2.111								9	2.123	2.111	2.117
	10	2.017	2.146								10	2.017	2.146	2.0815
	11	2.182	2.176								11	2.182	2.176	2.179
	12	2.163	2.107								12	2.163	2.107	2.135
	13	1.98	2.044								13	1.98	2.044	2.012
	14	2.187	2.145								14	2.187	2.145	2.166
	15	2.205	2.237								15	2.205	2.237	2.221
	16	2.067	2.129								16	2.067	2.129	2.098
	17	2.114	2.002								17	2.114	2.002	2.058
	18	2.089	2.079								18	2.089	2.079	2.084
	19	2	2.227								19	2	2.227	2.1135
	20	2.117	2.029								20	2.117	2.029	2.073
	21	2.091	2.108								21	2.091	2.108	2.0995
	22	2.169	2.107								22	2.169	2.107	2.138
	23	2.044	2.162								23	2.044	2.162	2.103
	24	2.061	2.061								24	2.061	2.061	2.061
	25	2.177	2.124								25	2.177	2.124	2.1505
	26	2.417	2.383								26	2.417	2.383	2.4
	27	2.171	2.093								27	2.171	2.093	2.132
15 °C /72 hours		NaCl										NaCl
	sample	1. Score	2. Score	3. Score		5. Score	6. Score				sample	1. Score	2. Score	Mean value
	S 1	1.974	2.063	1.968		1.655	1.89				S 1	1.968	2.063	2.0155
	S 2	2.155	2.168								S 2	2.155	2.168	2.1615
	S 3	2.022	2.105								S 3	2.022	2.105	2.0635
	S 4	2.216	2.2								S 4	2.216	2.2	2.208
	S 5	2.13	2.002								S 5	2.13	2.002	2.066
	S 6	2.098	2.221								S 6	2.098	2.221	2.1595
	S 7	2.066	1.995	2.036							S 7	2.066	2.036	2.051
	S 8	2.189	2.204								S 8	2.189	2.204	2.1965
	S 9	2.168	2.04								S 9	2.168	2.04	2.104
	S 10	2.316	2.317								S 10	2.316	2.317	2.3165
	S 11	1.062	0	0							S 11	1.062	0	0.531
	S 12	2.2	2.207								S 12	2.2	2.207	2.2035
	S 13	2.129	1.977	2.028							S 13	2.129	2.028	2.0785
	S 14	2.157	2.242								S 14	2.157	2.242	2.1995
	S 15	2.209	2.22								S 15	2.209	2.22	2.2145
	S 16	2.257	2.106								S 16	2.257	2.106	2.1815
	S 17	2.143	2.131								S 17	2.143	2.131	2.137
	S 18	2.189	2.196								S 18	2.189	2.196	2.1925
	S 19	2.148	2.206								S 19	2.148	2.206	2.177
	S 20	2.188	2.164								S 20	2.188	2.164	2.176
	S 21	2.133	2.213								S 21	2.133	2.213	2.173
	S 22	1.959	2.001	2.105							S 22	2.105	2.001	2.053
	S 23	2.086	2.122								S 23	2.086	2.122	2.104
	S 24	2.071	2.071								S 24	2.071	2.071	2.071
	S 25	2.136	2.167								S 25	2.136	2.167	2.1515
	S 26	2.035	2.06								S 26	2.035	2.06	2.0475
	S 27	2.024	1.952	2.055							S 27	2.024	2.055	2.0395
		no NaCl										no NaCl
	sample	1. Score	2. Score	3. Score	4. Score	5. Score	6. Score				sample	1. Score	2. Score	Mean value
	1	2.288	2.188								1	2.288	2.188	2.238
	2	2.075	2.017								2	2.075	2.017	2.046
	3	2.159	2.224								3	2.159	2.224	2.1915
	4	2.048	2.068								4	2.048	2.068	2.058
	5	2.069	2.188								5	2.069	2.188	2.1285
	6	2.11	1.958	1.926	1.495	2.031					6	2.11	2.031	2.0705
	7	2.105	2.17								7	2.105	2.17	2.1375
	8	2.305	2.178								8	2.305	2.178	2.2415
	9	2.246	2.277								9	2.246	2.277	2.2615
	10	2.181	2.225								10	2.181	2.225	2.203
	11	2.104	1.977	2.077							11	2.104	2.077	2.0905
	12	2.055	2.036								12	2.055	2.036	2.0455
	13	2.123	2.094								13	2.123	2.094	2.1085
	14	2.077	2.138								14	2.077	2.138	2.1075
	15	1.991	1.806	1.843	1.874	2.002	1.82				15	1.991	2.002	1.9965
	16	2.038	1.912	1.911	1.968	1.889	1.957				16	2.038	1.968	2.003
	17	2.15	2.231								17	2.15	2.231	2.1905
	18	1.766	1.667	1.878	1.828	1.945	1.877				18	1.878	1.945	1.9115
	19	2.095	2.101								19	2.095	2.101	2.098
	20	1.973	1.976	1.959	1.945	2.041	2.002				20	2.041	2.002	2.0215
	21	2.141	1.908	2.039							21	2.141	2.039	2.09
	22	1.867	1.905	1.82	1.923	1.943	2.014				22	1.943	2.014	1.9785
	23	1.849	1.919	1.866	1.977	1.862	1.947				23	1.977	1.947	1.962
	24	2.022	2.027								24	2.022	2.027	2.0245
	25	2.068	1.894	1.882	1.874	2.022					25	2.068	2.022	2.045
	26	2.207	2.06								26	2.207	2.06	2.1335
	27	1.991	1.927	1.9	1.958	1.988	1.885				27	1.991	1.927	1.959
15 °C /168 hours		NaCl										NaCl
11.02.2019.	sample	1. Score	2. Score	3. Score	4. Score	5. Score	6. Score				sample	1. Score	2. Score	Mean value
	S 1	2.059	2.116								S 1	2.059	2.116	2.0875
	S 2	1.996	1.837	1.682	1.795						S 2	1.996	1.837	1.9165
	S 3	1.804	1.531	1.69	1.703	1.763					S 3	1.804	1.763	1.7835
	S 4	2.044	1.914	1.922	1.857						S 4	2.044	1.922	1.983
	S 5	1.832	1.889	1.909	1.963						S 5	1.909	1.963	1.936
	S 6	2.017	2.017								S 6	2.017	2.017	2.017
	S 7	1.848	1.898	1.907	1.775						S 7	1.907	1.898	1.9025
	S 8	1.829	1.775	1.889	1.916						S 8	1.916	1.889	1.9025
	S 9	2.039	2.205								S 9	2.039	2.205	2.122
	S 10	2.12	2.09								S 10	2.12	2.09	2.105
	S 11	1.761	1.758	2.058							S 11	1.761	2.058	1.9095
	S 12	2.161	2.097								S 12	2.161	2.097	2.129
	S 13	1.961	2.032	1.98	2.042						S 13	2.042	2.032	2.037
	S 14	1.996	2.044	1.954	1.871						S 14	1.996	2.044	2.02
	S 15	2.011	2.054								S 15	2.011	2.054	2.0325
	S 16	1.978	1.947	2.088	1.837						S 16	1.978	2.088	2.033
	S 17	1.988	1.855	1.858	1.912						S 17	1.988	1.912	1.95
	S 18	1.958	1.969	1.977	2.001						S 18	1.977	2.001	1.989
	S 19	2.095	2.016								S 19	2.095	2.016	2.0555
	S 20	2.034	2.03								S 20	2.034	2.03	2.032
	S 21	2.064	2.101								S 21	2.064	2.101	2.0825
	S 22	1.85	1.89	1.786	1.747	1.86					S 22	1.86	1.89	1.875
	S 23	2.033	2.015								S 23	2.033	2.015	2.024
	S 24	2.008	2.021								S 24	2.008	2.021	2.0145
	S 25	1.983	1.971	1.893	1.97						S 25	1.983	1.971	1.977
	S 26	1.966	2.072	2.056							S 26	2.056	2.072	2.064
	S 27	1.918	1.76	1.77	1.866	1.989					S 27	1.918	1.989	1.9535
		no NaCl										no NaCl
	sample	1. Score	2. Score	3. Score	4. Score	5. Score	6. Score				sample	1. Score	2. Score	Mean value
	1	1.95	1.935	1.963	1.99						1	1.963	1.99	1.9765
	2	2.092	1.998	1.866	2.035						2	2.092	2.035	2.0635
	3	2.196	2.199								3	2.196	2.199	2.1975
	4	1.887	1.622	2.024	1.722						4	1.887	2.024	1.9555
	5	2.107	2.108								5	2.107	2.108	2.1075
	6	1.895	2.052	1.902	1.91						6	1.91	2.052	1.981
	7	2.087	1.991	2.035							7	2.087	2.035	2.061
	8	1.943	1.96	1.909	2.091						8	2.091	1.96	2.0255
	9	1.78	1.938	1.785	1.862	1.948					9	1.948	1.938	1.943
	10	2.022	2.101								10	2.022	2.101	2.0615
	11	1.895	1.881	1.872	1.785	1.839					11	1.895	1.881	1.888
	12	1.908	2.106	2.006							12	2.006	2.106	2.056
	13	1.762	1.78	1.72	1.864	1.793					13	1.864	1.793	1.8285
	14	1.695	1.74	1.84	1.785	1.772					14	1.84	1.74	1.79
	15	2.003	2.023								15	2.003	2.023	2.013
	16	1.731	1.736	1.974	1.878						16	1.974	1.878	1.926
	17	1.918	2.112	2.006							17	2.006	2.112	2.059
	18	1.925	1.789	1.834	1.913						18	1.925	1.913	1.919
	19	1.941	1.964	1.904	1.939						19	1.941	1.964	1.9525
	20	1.75	1.879	1.867	1.828	1.944					20	1.944	1.879	1.9115
	21	1.901	1.973	1.981	1.963						21	1.981	1.973	1.977
	22	2.143	1.976	2.074							22	2.143	2.074	2.1085
	23	1.859	1.782	1.797	1.843	1.986					23	1.859	1.986	1.9225
	24	1.945	2.039	2.035							24	2.035	2.039	2.037
	25	1.848	1.848	1.715	1.837	1.616					25	1.848	1.848	1.848
	26	1.888	1.916	1.838	1.893						26	1.888	1.916	1.902
	27	2.029	1.924	1.984	2.018						27	2.029	2.018	2.0235

## Sheet: 22C
22 °C /48 hours		NaCl										NaCl
	sample	1. Score	2. Score	3. Score	4. Score	5. Score	6. Score				sample	1. Score	2. Score
	S 1	2.186	2.106								S 1	2.186	2.106	2.146
	S 2	1.873	1.935	1.694	1.742	1.893					S 2	1.873	1.935	1.904
	S 3	1.987	2.118	2.124							S 3	2.124	2.118	2.121
	S 4	1.931	1.977	1.973	1.842	1.754					S 4	1.973	1.977	1.975
	S 5	2.258	2.202								S 5	2.258	2.202	2.23
	S 6	2.288	2.278								S 6	2.288	2.278	2.283
	S 7	2.047	1.79	1.973	2.188						S 7	2.047	2.188	2.1175
	S 8	2.041	2.01								S 8	2.041	2.01	2.0255
	S 9	2.152	2.201								S 9	2.152	2.201	2.1765
	S 10	2.239	2.161								S 10	2.239	2.161	2.2
	S 11	2.121	2.051								S 11	2.121	2.051	2.086
	S 12	2.25	2.253								S 12	2.25	2.253	2.2515
	S 13	2.107	2.187								S 13	2.107	2.187	2.147
	S 14	2.305	2.176								S 14	2.305	2.176	2.2405
	S 15	2.229	2.149								S 15	2.229	2.149	2.189
	S 16	2.385	2.407								S 16	2.385	2.407	2.396
	S 17	2.068	2.087								S 17	2.068	2.087	2.0775
	S 18	2.246	2.187								S 18	2.246	2.187	2.2165
	S 19	2.173	2.22								S 19	2.173	2.22	2.1965
	S 20	2.374	2.285								S 20	2.374	2.285	2.3295
	S 21	2.226	2.262								S 21	2.226	2.262	2.244
	S 22	2.181	2.261								S 22	2.181	2.261	2.221
	S 23	2.239	2.151								S 23	2.239	2.151	2.195
	S 24	2.119	1.951	2.157							S 24	2.119	2.157	2.138
	S 25	2.12	2.02								S 25	2.12	2.02	2.07
	S 26	2.251	2.086								S 26	2.251	2.086	2.1685
	S 27	2.258	2.238								S 27	2.258	2.238	2.248
		no NaCl										no NaCl
	sample	1. Score	2. Score	3. Score	4. Score	5. Score	6. Score				sample	1. Score	2. Score
	1	2.081	1.991	1.871	1.904	2.012					1	2.081	2.012	2.0465
	2	1.869	1.859	1.958	1.858	1.872					2	1.869	1.958	1.9135
	3	2.244	2.16								3	2.244	2.16	2.202
	4	2.032	1.746	2.147							4	2.032	2.147	2.0895
	5	2.175	2.223								5	2.175	2.223	2.199
	6	2.185	2.244								6	2.185	2.244	2.2145
	7	2.104	2.172								7	2.104	2.172	2.138
	8	1.974	2.064	1.991	1.967	2.038					8	2.038	2.064	2.051
	9	2.105	2.076								9	2.105	2.076	2.0905
	10	2.231	2.24								10	2.231	2.24	2.2355
	11	2.154	2.074								11	2.154	2.074	2.114
	12	2.215	2.192								12	2.215	2.192	2.2035
	13	1.967	1.954	1.843	1.836	1.873					13	1.967	1.954	1.9605
	14	2.233	2.115								14	2.233	2.115	2.174
	15	2.07	2.022								15	2.07	2.022	2.046
	16	1.925	1.904	1.839	2.052	1.907					16	1.925	2.052	1.9885
	17	2.042	1.971	1.972	1.958	2.048					17	2.042	2.048	2.045
	18	1.9	1.994	1.88	1.995	2.05					18	1.995	2.05	2.0225
	19	2.001	2.028								19	2.001	2.028	2.0145
	20	1.962	1.838	1.965	2.036	1.974					20	1.974	2.036	2.005
	21	2.03	1.965	2.025							21	2.03	2.025	2.0275
	22	2.174	2.147								22	2.174	2.147	2.1605
	23	2.068	1.93	2.095							23	2.068	2.095	2.0815
	24	2.113	2.052								24	2.113	2.052	2.0825
	25	2.076	2.132								25	2.076	2.132	2.104
	26	2.091	2.141								26	2.091	2.141	2.116
	27	2.21	2.136								27	2.21	2.136	2.173
22 °C /72 hours		NaCl										NaCl
14.02.2019.	sample	1. Score	2. Score	3. Score	4. Score	5. Score	6. Score				sample	1. Score	2. Score
	S 1	1.729	1.789	1.693	1.628	1.675					S 1	1.729	1.789	1.759
	S 2	1.849	1.915	1.873	1.893	1.819					S 2	1.893	1.915	1.904
	S 3	2.001	1.954	1.966	1.972						S 3	2.001	1.972	1.9865
	S 4	2.126	1.993	1.904							S 4	2.126	1.993	2.0595
	S 5	1.943	2.057	2.022							S 5	2.022	2.057	2.0395
	S 6	2.161	2.045								S 6	2.161	2.045	2.103
	S 7	2.253	2.257								S 7	2.253	2.257	2.255
	S 8	2.18	2.15								S 8	2.18	2.15	2.165
	S 9	2.061	2.055								S 9	2.061	2.055	2.058
	S 10	2.019	1.965	2.031							S 10	2.019	2.031	2.025
	S 11	2.125	2.123								S 11	2.125	2.123	2.124
	S 12	1.976	2.028	2.064							S 12	2.064	2.028	2.046
	S 13	1.872	1.965	2.085							S 13	2.085	1.965	2.025
	S 14	1.929	1.94	2.086							S 14	2.086	1.94	2.013
	S 15	1.909	2.014	2.03							S 15	2.03	2.014	2.022
	S 16	2.033	1.99	1.981							S 16	2.033	1.99	2.0115
	S 17	2.099	2.151								S 17	2.099	2.151	2.125
	S 18	2.02	2.025								S 18	2.02	2.025	2.0225
	S 19	2.139	2.147								S 19	2.139	2.147	2.143
	S 20	2.075	1.993	2.126							S 20	2.075	2.126	2.1005
	S 21	2.225	2.222								S 21	2.225	2.222	2.2235
	S 22	1.904	1.932	2.019	1.908						S 22	2.019	1.932	1.9755
	S 23	1.989	1.975	1.944	2.039						S 23	1.989	2.039	2.014
	S 24	2.025	1.957	1.818	1.966						S 24	2.025	1.966	1.9955
	S 25	2.079	2.103								S 25	2.079	2.103	2.091
	S 26	2.04	2.242								S 26	2.04	2.242	2.141
	S 27	2.285	2.269								S 27	2.285	2.269	2.277
		no NaCl										no NaCl
	sample	1. Score	2. Score	3. Score	4. Score	5. Score	6. Score				sample	1. Score	2. Score
	1	2.163	2.186								1	2.163	2.186	2.1745
	2	2.179	2.173								2	2.179	2.173	2.176
	3	2.186	2.142								3	2.186	2.142	2.164
	4	2.169	2.077								4	2.169	2.077	2.123
	5	2.128	2.006								5	2.128	2.006	2.067
	6	1.96	2.019	1.915	1.847						6	1.96	2.019	1.9895
	7	2.02	2.052								7	2.02	2.052	2.036
	8	2.003	2.051								8	2.003	2.051	2.027
	9	2.028	2.177								9	2.028	2.177	2.1025
	10	2.236	2.234								10	2.236	2.234	2.235
	11	2.162	2.172								11	2.162	2.172	2.167
	12	2.203	2.189								12	2.203	2.189	2.196
	13	2.143	2.135								13	2.143	2.135	2.139
	14	1.972	1.971	1.978	1.906						14	1.972	1.978	1.975
	15	2.058	2.176								15	2.058	2.176	2.117
	16	1.73	1.683	1.784	1.923	1.726					16	1.923	1.784	1.8535
	17	2.072	2.143								17	2.072	2.143	2.1075
	18	2.177	2.231								18	2.177	2.231	2.204
	19	2.036	2.088								19	2.036	2.088	2.062
	20	1.907	1.837	2.001	1.93						20	1.93	2.001	1.9655
	21	2.153	2.133								21	2.153	2.133	2.143
	22	1.933	1.968	1.961	1.912						22	1.961	1.968	1.9645
	23	1.999	2.004	1.925							23	1.999	2.004	2.0015
	24	2.157	2.202								24	2.157	2.202	2.1795
	25	2.203	2.057								25	2.203	2.057	2.13
	26	1.771	1.977	2.059							26	2.059	1.977	2.018
	27	2.197	2.197								27	2.197	2.197	2.197
22 °C /168 hours		NaCl										NaCl
18.02.2019.	sample	1. Score	2. Score	3. Score	4. Score	5. Score	6. Score				sample	1. Score	2. Score
	S 1	1.886	1.815		1.985						S 1	1.886	1.985	1.9355
	S 2	1.759	1.741		1.78						S 2	1.759	1.78	1.7695
	S 3	1.927	1.865		1.888						S 3	1.927	1.888	1.9075
	S 4	2.002	1.834		1.815						S 4	2.002	1.834	1.918
	S 5	2.079	1.773		1.955						S 5	2.079	1.955	2.017
	S 6	1.936	1.853		1.845						S 6	1.936	1.853	1.8945
	S 7	1.948	1.969		1.845						S 7	1.948	1.969	1.9585
	S 8	2.024	1.913		1.996						S 8	2.024	1.996	2.01
	S 9	2.021	1.958		1.912						S 9	2.021	1.958	1.9895
	S 10	1.445	0	1.83	1.343						S 10	1.445	1.83	1.6375
	S 11	1.998	2.066								S 11	1.998	2.066	2.032
	S 12	1.992	2.042								S 12	1.992	2.042	2.017
	S 13	2.022	2.059								S 13	2.022	2.059	2.0405
	S 14	2.047	1.746		2.057						S 14	2.047	2.057	2.052
	S 15	2.055	1.854		2.058						S 15	2.055	2.058	2.0565
	S 16	2.009	1.739		1.981						S 16	2.009	1.981	1.995
	S 17	2.065	1.84		1.924						S 17	2.065	1.924	1.9945
	S 18	1.948	1.963		2						S 18	1.948	2	1.974
	S 19	1.979	2.039								S 19	1.979	2.039	2.009
	S 20	1.988	1.877		1.826						S 20	1.988	1.877	1.9325
	S 21	1.911	1.944		1.945						S 21	1.945	1.944	1.9445
	S 22	2.115	2.037								S 22	2.115	2.037	2.076
	S 23	1.656	1.884		1.986						S 23	1.986	1.884	1.935
	S 24	1.965	2.053								S 24	1.965	2.053	2.009
	S 25	2.017	2.161								S 25	2.017	2.161	2.089
	S 26	2.125	2.103								S 26	2.125	2.103	2.114
	S 27	2.068	2.151								S 27	2.068	2.151	2.1095
		no NaCl										no NaCl
	sample	1. Score	2. Score	3. Score	4. Score	5. Score	6. Score				sample	1. Score	2. Score
	1	1.594	1.2	1.68	1.398						1	1.594	1.68	1.637
	2	1.828	1.604	1.581	1.744						2	1.828	1.744	1.786
	3	1.561	1.677	1.586	1.608						3	1.608	1.677	1.6425
	4	1.632	1.734		1.733						4	1.733	1.734	1.7335
	5	1.924	2.039								5	1.924	2.039	1.9815
	6	2.092	2.004								6	2.092	2.004	2.048
	7	1.577	1.568		1.683						7	1.577	1.683	1.63
	8	2.006	1.813		1.854						8	2.006	1.854	1.93
	9	1.933	2.078								9	1.933	2.078	2.0055
	10	1.635	1.624	1.647	1.51						10	1.635	1.647	1.641
	11	1.849	1.81		1.874						11	1.849	1.874	1.8615
	12	2.061	1.866		1.82						12	2.061	1.866	1.9635
	13	1.582	1.462	1.364	1.497						13	1.582	1.497	1.5395
	14	1.896	1.67	1.486	1.713						14	1.896	1.713	1.8045
	15	1.916	1.811		1.94						15	1.916	1.94	1.928
	16	1.971	1.989								16	1.971	1.989	1.98
	17	1.93	1.919								17	1.93	1.919	1.9245
	18	1.755	1.501	1.623	1.813						18	1.755	1.813	1.784
	19	1.945	1.949								19	1.945	1.949	1.947
	20	1.86	1.727		1.526						20	1.86	1.727	1.7935
	21	1.863	1.807		1.624						21	1.863	1.807	1.835
	22	1.852	1.856								22	1.852	1.856	1.854
	23	1.304	1.099		1.236						23	1.304	1.236	1.27
	24	1.792	1.647		1.74						24	1.792	1.74	1.766
	25	1.954	1.972								25	1.954	1.972	1.963
	26	1.673	1.554	1.455	1.628						26	1.673	1.628	1.6505
	27	2.144	1.894		1.94						27	2.144	1.94	2.042

## Sheet: 37C
37 °C /48 hours		NaCl										NaCl
	sample	1. Score	2. Score	3. Score	4. Score	5. Score	6. Score				sample	1. Score	2. Score
	S 1	2.082		2.029							S 1	2.082	2.029	2.0555
	S 2	1.655	1.771	1.561	1.763	1.649	1.601				S 2	1.771	1.763	1.767
	S 3	2.157		2.042							S 3	2.157	2.042	2.0995
	S 4	2.002		1.884		2.063					S 4	2.002	2.063	2.0325
	S 5	2.148		2.089							S 5	2.148	2.089	2.1185
	S 6	NG		NG							S 6	NG	NG	NG
	S 7	2.104		2.207							S 7	2.104	2.207	2.1555
	S 8	2.198		2.181							S 8	2.198	2.181	2.1895
	S 9	1.997	2.012	1.949	2.011	1.877					S 9	2.012	2.011	2.0115
	S 10	2.125		2.181							S 10	2.125	2.181	2.153
	S 11	2.267		2.27							S 11	2.267	2.27	2.2685
	S 12	2.197		2.171							S 12	2.197	2.171	2.184
	S 13	2.084		1.99	2.105						S 13	2.084	2.105	2.0945
	S 14	1.981	2.174	2.176							S 14	2.174	2.176	2.175
	S 15	2.349		2.277							S 15	2.349	2.277	2.313
	S 16	2.079		2.169							S 16	2.079	2.169	2.124
	S 17	2.196		2.173							S 17	2.196	2.173	2.1845
	S 18	2.037		1.973	2.302						S 18	2.037	2.302	2.1695
	S 19	NG		NG							S 19	NG	NG	NG
	S 20	NG		NG							S 20	NG	NG	NG
	S 21	NG		NG							S 21	NG	NG	NG
	S 22	1.86	2.029	2.143							S 22	2.029	2.143	2.086
	S 23	1.988	1.902	1.812	1.957	2.125	1.944				S 23	1.988	2.125	2.0565
	S 24	1.94	1.9	1.874	2.102	2.111					S 24	2.102	2.111	2.1065
	S 25	1.97	1.802	1.889	2.071	2.197					S 25	2.071	2.197	2.134
	S 26	1.996	1.983	1.932	1.76	2.018	1.856				S 26	1.996	2.018	2.007
	S 27	2.097		2.053							S 27	2.097	2.053	2.075
		no NaCl										no NaCl
	sample	1. Score	2. Score	3. Score	4. Score	5. Score	6. Score				sample	1. Score	2. Score
	1	2.138		2.247							1	2.138	2.247	2.1925
	2	2.135		2.07							2	2.135	2.07	2.1025
	3	NG		NG							3	NG	NG	NG
	4	2.113		0	2.066						4	2.113	2.066	2.0895
	5	2.131		2.143							5	2.131	2.143	2.137
	6	2.242		2.252							6	2.242	2.252	2.247
	7	2.125		2.083							7	2.125	2.083	2.104
	8	2.019		2.039							8	2.019	2.039	2.029
	9	2.08		2.018							9	2.08	2.018	2.049
	10	2.042		2.037							10	2.042	2.037	2.0395
	11	2.034		1.909		2.239					11	2.034	2.239	2.1365
	12	2.169		2.176							12	2.169	2.176	2.1725
	13	NG		NG							13	NG	NG	NG
	14	1.93		1.945	2.29	2.211					14	2.29	2.211	2.2505
	15	NG		NG							15	NG	NG	NG
	16	2.208		2.19							16	2.208	2.19	2.199
	17	2.036		1.958		2.117					17	2.036	2.117	2.0765
	18	2.045		2.208							18	2.045	2.208	2.1265
	19	0	2.084	2.034							19	2.084	2.034	2.059
	20	NG		NG							20	NG	NG	NG
	21	NG		NG							21	NG	NG	NG
	22	2.085		2.097							22	2.085	2.097	2.091
	23	2.038		1.99	2.034						23	2.038	2.034	2.036
	24	2.064		1.932		2.076					24	2.064	2.076	2.07
	25	NG		NG							25	NG	NG	NG
	26	NG		NG							26	NG	NG	NG
	27	1.988	2.003	1.997		2.069					27	2.003	2.069	2.036
37 °C /72 hours		NaCl										NaCl
21.02.2019.	sample	1. Score	2. Score	3. Score	4. Score	5. Score	6. Score				sample	1. Score	2. Score
	S 1	2.006	2.056								S 1	2.006	2.056	2.031
	S 2	1.762	1.681	1.655							S 2	1.762	1.681	1.7215
	S 3	1.971	2.067								S 3	1.971	2.067	2.019
	S 4	1.598	1.671	1.612							S 4	1.612	1.671	1.6415
	S 5	1.698	1.84	1.795							S 5	1.795	1.84	1.8175
	S 6	NG	NG								S 6	NG	NG	NG
	S 7	2.14	2.011								S 7	2.14	2.011	2.0755
	S 8	1.927	2.03	1.998							S 8	1.998	2.03	2.014
	S 9	2.107	1.941	2.086							S 9	2.107	2.086	2.0965
	S 10	2.008	2.214								S 10	2.008	2.214	2.111
	S 11	2.001	2.006								S 11	2.001	2.006	2.0035
	S 12	2.09	2.098								S 12	2.09	2.098	2.094
	S 13	2.153	2.076								S 13	2.153	2.076	2.1145
	S 14	2.11	2.078								S 14	2.11	2.078	2.094
	S 15	2.015	1.919	1.973							S 15	2.015	1.973	1.994
	S 16	1.968	1.918	1.938							S 16	1.968	1.938	1.953
	S 17	2.162	2.128								S 17	2.162	2.128	2.145
	S 18	2.039	1.958	2.034							S 18	2.039	2.034	2.0365
	S 19	NG	NG								S 19	NG	NG	NG
	S 20	NG	NG								S 20	NG	NG	NG
	S 21	NG	NG								S 21	NG	NG	NG
	S 22	1.893	1.833	1.902							S 22	1.893	1.902	1.8975
	S 23	1.952	1.899	1.896							S 23	1.952	1.899	1.9255
	S 24	2.138	2.126								S 24	2.138	2.126	2.132
	S 25	2.032	2.128								S 25	2.032	2.128	2.08
	S 26	1.996	1.931	1.767							S 26	1.996	1.931	1.9635
	S 27	2.051	2.04								S 27	2.051	2.04	2.0455
		no NaCl										no NaCl
	sample	1. Score	2. Score	3. Score	4. Score	5. Score	6. Score				sample	1. Score	2. Score
	1	2.163	2.206								1	2.163	2.206	2.1845
	2	2.001	2.078								2	2.001	2.078	2.0395
	3	NG	NG								3	NG	NG	NG
	4	1.85	1.9	1.895							4	1.895	1.9	1.8975
	5	2.024	1.943	1.907							5	2.024	1.943	1.9835
	6	1.999	1.917	1.938							6	1.999	1.938	1.9685
	7	1.882	1.942	1.9							7	1.9	1.942	1.921
	8	2.117	2.188								8	2.117	2.188	2.1525
	9	1.801	1.817	1.732							9	1.801	1.817	1.809
	10	1.939	1.894	1.682							10	1.939	1.894	1.9165
	11	1.927	1.944	1.925							11	1.927	1.944	1.9355
	12	2.048	2.103								12	2.048	2.103	2.0755
	13	2.235	2.094								13	2.235	2.094	2.1645
	14	1.981	2.07	2.053							14	2.053	2.07	2.0615
	15	2.264	2.173								15	2.264	2.173	2.2185
	16	2.142	1.987	2.106							16	2.142	2.106	2.124
	17	2.094	2.063								17	2.094	2.063	2.0785
	18	1.901	1.777	1.866							18	1.901	1.866	1.8835
	19	2.03	2.057								19	2.03	2.057	2.0435
	20	NG	NG								20	NG	NG	NG
	21	NG	NG								21	NG	NG	NG
	22	1.859	1.919	1.895							22	1.895	1.919	1.907
	23	1.84	1.82	1.882							23	1.84	1.882	1.861
	24	1.954	1.98	1.906							24	1.954	1.98	1.967
	25	NG	NG								25	NG	NG	NG
	26	1.957	1.994	1.932							26	1.957	1.994	1.9755
	27	1.982	2.022	1.994							27	1.994	2.022	2.008
37 °C /168 hours		NaCl										NaCl
25.02.2019.	sample	1. Score	2. Score	3. Score	4. Score	5. Score	6. Score				sample	1. Score	2. Score
	S 1	1.671	1.612								S 1	1.671	1.612	1.6415
	S 2	1.462	1.421								S 2	1.462	1.421	1.4415
	S 3	1.859	1.83								S 3	1.859	1.83	1.8445
	S 4	1.305	1.341								S 4	1.305	1.341	1.323
	S 5	1.697	1.735	1.722							S 5	1.722	1.735	1.7285
	S 6	NG	NG								S 6	NG	NG	NG
	S 7	1.197	1.161								S 7	1.197	1.161	1.179
	S 8	1.431	1.522								S 8	1.431	1.522	1.4765
	S 9	1.395	1.448								S 9	1.395	1.448	1.4215
	S 10	1.606	1.412								S 10	1.606	1.412	1.509
	S 11	2.062	2.063								S 11	2.062	2.063	2.0625
	S 12	1.383	1.42								S 12	1.383	1.42	1.4015
	S 13	1.512	1.382								S 13	1.512	1.382	1.447
	S 14	1.782	1.523	1.576							S 14	1.782	1.576	1.679
	S 15	1.848	1.772								S 15	1.848	1.772	1.81
	S 16	1.884	1.816								S 16	1.884	1.816	1.85
	S 17	1.569	1.588								S 17	1.569	1.588	1.5785
	S 18	NG	NG								S 18	NG	NG	NG
	S 19	NG	NG								S 19	NG	NG	NG
	S 20	NG	NG								S 20	NG	NG	NG
	S 21	NG	NG								S 21	NG	NG	NG
	S 22	1.914	1.993								S 22	1.914	1.993	1.9535
	S 23	1.413	1.363								S 23	1.413	1.363	1.388
	S 24	1.512	1.405								S 24	1.512	1.405	1.4585
	S 25	1.157	1.028								S 25	1.157	1.028	1.0925
	S 26	1.622	1.66								S 26	1.622	1.66	1.641
	S 27	1.93	1.915								S 27	1.93	1.915	1.9225
		no NaCl										no NaCl
	sample	1. Score	2. Score	3. Score	4. Score	5. Score	6. Score				sample	1. Score	2. Score
	1	1.167	1.146								1	1.167	1.146	1.1565
	2	1.473	1.383								2	1.473	1.383	1.428
	3	2.012	2.07								3	2.012	2.07	2.041
	4	1.914	1.885								4	1.914	1.885	1.8995
	5	1.193	1.383								5	1.193	1.383	1.288
	6	1.697	1.591								6	1.697	1.591	1.644
	7	1.825	1.874								7	1.825	1.874	1.8495
	8	1.279	1.227								8	1.279	1.227	1.253
	9	NG	NG								9	NG	NG	NG
	10	NG	NG								10	NG	NG	NG
	11	NG	NG								11	NG	NG	NG
	12	NG	NG								12	NG	NG	NG
	13	1.925	1.824								13	1.925	1.824	1.8745
	14	1.3	1.396								14	1.3	1.396	1.348
	15	2.034	2.016								15	2.034	2.016	2.025
	16	1.437	1.351								16	1.437	1.351	1.394
	17	1.096	1.28								17	1.096	1.28	1.188
	18	1.26	1.23								18	1.26	1.23	1.245
	19	1.683	1.744	1.915							19	1.915	1.744	1.8295
	20	NG	NG								20	NG	NG	NG
	21	NG	NG								21	NG	NG	NG
	22	1.656	1.67								22	1.656	1.67	1.663
	23	1.176	1.158								23	1.176	1.158	1.167
	24	1.831	1.79								24	1.831	1.79	1.8105
	25	NG	NG								25	NG	NG	NG
	26	1.192	1.181								26	1.192	1.181	1.1865
	27	2.052	2.044								27	2.052	2.044	2.048

## Sheet: 15C 2.
15 °C /48 hours		NaCl								NaCl
	sample	1. Score	2. Score	3. Score	4. Score	5. Score			sample	1. Score	2. Score	Mean value
	S 1	2.044	2.086						S 1	2.044	2.086	2.065
	S 2	2.269	2.232						S 2	2.269	2.232	2.2505
	S 3	2.073	2.192						S 3	2.073	2.192	2.1325
	S 4	2.329	2.401						S 4	2.329	2.401	2.365
	S 5	2.02	1.414	1.937	2.048				S 5	2.02	2.048	2.034
	S 6	2.225	2.307						S 6	2.225	2.307	2.266
	S 7	2.244	2.254						S 7	2.244	2.254	2.249
	S 8	2.054	2.134						S 8	2.054	2.134	2.094
	S 9	2.082	2.217						S 9	2.082	2.217	2.1495
	S 10	2.09	2.087						S 10	2.09	2.087	2.0885
	S 11	2.345	2.271						S 11	2.345	2.271	2.308
	S 12	2.177	2.215						S 12	2.177	2.215	2.196
	S 13	2.049	2.134						S 13	2.049	2.134	2.0915
	S 14	2.221	2.197						S 14	2.221	2.197	2.209
	S 15	2.361	2.367						S 15	2.361	2.367	2.364
	S 16	2.192	2.062						S 16	2.192	2.062	2.127
	S 17	2.352	2.23						S 17	2.352	2.23	2.291
	S 18	2.063	2.231						S 18	2.063	2.231	2.147
	S 19	2.173	2.119						S 19	2.173	2.119	2.146
	S 20	2.403	2.293						S 20	2.403	2.293	2.348
	S 21	1.942	2.051	1.919	2.126				S 21	2.126	2.051	2.0885
	S 22	2.247	2.254						S 22	2.247	2.254	2.2505
	S 23	2.104	2.097						S 23	2.104	2.097	2.1005
	S 24	2.188	2.224						S 24	2.188	2.224	2.206
	S 25	2.115	2.121						S 25	2.115	2.121	2.118
	S 26	2.218	2.246						S 26	2.218	2.246	2.232
	S 27	1.994	1.965	1.978	1.988	2.064			S 27	1.994	2.064	2.029
		no NaCl								no NaCl
	sample	1. Score	2. Score	3. Score	4. Score	5. Score			sample	1. Score	2. Score	Mean value
	1	2.297	2.298						1	2.297	2.298	2.2975
	2	1.929	1.947	2.017	2.035				2	2.017	2.035	2.026
	3	2.115	2.149						3	2.115	2.149	2.132
	4	2.261	2.164						4	2.261	2.164	2.2125
	5	2.221	2.231						5	2.221	2.231	2.226
	6	2.378	2.3						6	2.378	2.3	2.339
	7	2.267	2.31						7	2.267	2.31	2.2885
	8	2.225	2.182						8	2.225	2.182	2.2035
	9	2.425	2.36						9	2.425	2.36	2.3925
	10	2.182	2.176						10	2.182	2.176	2.179
	11	2.245	2.299						11	2.245	2.299	2.272
	12	2.077	2.167						12	2.077	2.167	2.122
	13	2.061	2.005						13	2.061	2.005	2.033
	14	2.081	2.164						14	2.081	2.164	2.1225
	15	2.091	2.09						15	2.091	2.09	2.0905
	16	1.88	2.04	1.74	1.889	1.959			16	1.959	2.04	1.9995
	17	2.104	2.178						17	2.104	2.178	2.141
	18	2.038	1.958	1.927	1.881	1.887			18	2.038	1.958	1.998
	19	1.997	2.009	2.015					19	2.015	2.009	2.012
	20	2.028	1.859	2.064					20	2.028	2.064	2.046
	21	1.968	1.99	2.016					21	2.016	1.99	2.003
	22	2.136	2.141						22	2.136	2.141	2.1385
	23	2.048	1.96	1.717	1.252	1.05			23	2.048	1.96	2.004
	24	2.102	2.174						24	2.102	2.174	2.138
	25	2.266	2.191						25	2.266	2.191	2.2285
	26	2.256	2.296						26	2.256	2.296	2.276
	27	2.197	2.12						27	2.197	2.12	2.1585
15 °C /72 hours		NaCl								NaCl
30.09.2019.	sample	1. Score	2. Score	3. Score	4. Score	5. Score			sample	1. Score	2. Score	Mean value
	S 1	2.197	2.26						S 1	2.197	2.26	2.2285
	S 2	2.224	2.176						S 2	2.224	2.176	2.2
	S 3	2.4	2.363						S 3	2.4	2.363	2.3815
	S 4	2.186	2.222						S 4	2.186	2.222	2.204
	S 5	2.213	2.212						S 5	2.213	2.212	2.2125
	S 6	2.393	2.287						S 6	2.393	2.287	2.34
	S 7	2.204	2.308						S 7	2.204	2.308	2.256
	S 8	2.245	2.204						S 8	2.245	2.204	2.2245
	S 9	2.315	2.304						S 9	2.315	2.304	2.3095
	S 10	2.445	2.355						S 10	2.445	2.355	2.4
	S 11	2.33	2.361						S 11	2.33	2.361	2.3455
	S 12	2.184	2.133						S 12	2.184	2.133	2.1585
	S 13	2.154	2.165						S 13	2.154	2.165	2.1595
	S 14	2.285	2.331						S 14	2.285	2.331	2.308
	S 15	2.34	2.189						S 15	2.34	2.189	2.2645
	S 16	2.273	2.166						S 16	2.273	2.166	2.2195
	S 17	2.307	2.326						S 17	2.307	2.326	2.3165
	S 18	2.29	2.281						S 18	2.29	2.281	2.2855
	S 19	2.271	2.285						S 19	2.271	2.285	2.278
	S 20	2.173	2.199						S 20	2.173	2.199	2.186
	S 21	2.294	2.262						S 21	2.294	2.262	2.278
	S 22	1.922	2.266	2.096					S 22	2.096	2.266	2.181
	S 23	1.94	1.978	1.834	1.861	1.92			S 23	1.94	1.978	1.959
	S 24	2.258	2.189						S 24	2.258	2.189	2.2235
	S 25	2.183	2.16						S 25	2.183	2.16	2.1715
	S 26	2.133	2.171						S 26	2.133	2.171	2.152
	S 27	2.181	2.185						S 27	2.181	2.185	2.183
		no NaCl								no NaCl
	sample	1. Score	2. Score	3. Score	4. Score	5. Score			sample	1. Score	2. Score	Mean value
	1	1.995	2.057	1.988	2.01				1	2.01	2.057	2.0335
	2	2.254	2.226						2	2.254	2.226	2.24
	3	2.144	2.143						3	2.144	2.143	2.1435
	4	2.247	2.195						4	2.247	2.195	2.221
	5	2.26	2.137						5	2.26	2.137	2.1985
	6	2.273	2.257						6	2.273	2.257	2.265
	7	2.191	2.23						7	2.191	2.23	2.2105
	8	1.853	1.925	1.834	1.873	1.931			8	1.931	1.925	1.928
	9	2.039	2.111						9	2.039	2.111	2.075
	10	2.144	2.15						10	2.144	2.15	2.147
	11	2.315	2.187						11	2.315	2.187	2.251
	12	2.334	2.325						12	2.334	2.325	2.3295
	13	2.051	1.98	2.095					13	2.051	2.095	2.073
	14	2.367	2.375						14	2.367	2.375	2.371
	15	2.212	2.172						15	2.212	2.172	2.192
	16	1.822	1.869	2.049	2.027				16	2.049	2.027	2.038
	17	2.199	2.225						17	2.199	2.225	2.212
	18	2.233	2.156						18	2.233	2.156	2.1945
	19	2.252	2.195						19	2.252	2.195	2.2235
	20	2.048	2.065						20	2.048	2.065	2.0565
	21	2.26	2.195						21	2.26	2.195	2.2275
	22	2.176	2.216						22	2.176	2.216	2.196
	23	2.152	2.169						23	2.152	2.169	2.1605
	24	2.051	2.137						24	2.051	2.137	2.094
	25	2.087	2.183						25	2.087	2.183	2.135
	26	2.131	2.091						26	2.131	2.091	2.111
	27	2.167	2.214						27	2.167	2.214	2.1905
15 °C /168 hours		NaCl								NaCl
04.10.2019.	sample	1. Score	2. Score	3. Score	4. Score	5. Score			sample	1. Score	2. Score	Mean value
	S 1	2.002	1.968						S 1	2.002	1.968	1.985
	S 2	2.04	1.959						S 2	2.04	1.959	1.9995
	S 3	2.338	2.081						S 3	2.338	2.081	2.2095
	S 4	2.143	2.061						S 4	2.143	2.061	2.102
	S 5	2.266	2.14						S 5	2.266	2.14	2.203
	S 6	2.238	2.186						S 6	2.238	2.186	2.212
	S 7	2.039	1.889						S 7	2.039	1.889	1.964
	S 8	2.076	1.839						S 8	2.076	1.839	1.9575
	S 9	2.323	2.222						S 9	2.323	2.222	2.2725
	S 10	2.144	2.261						S 10	2.144	2.261	2.2025
	S 11	2.08	2.052						S 11	2.08	2.052	2.066
	S 12	2.323	2.226						S 12	2.323	2.226	2.2745
	S 13	2.095	2.122						S 13	2.095	2.122	2.1085
	S 14	2.142	2.085						S 14	2.142	2.085	2.1135
	S 15	2.107	1.985						S 15	2.107	1.985	2.046
	S 16	2.119	2.059						S 16	2.119	2.059	2.089
	S 17	2.145	1.942						S 17	2.145	1.942	2.0435
	S 18	2.267	2.063						S 18	2.267	2.063	2.165
	S 19	2.065	1.832						S 19	2.065	1.832	1.9485
	S 20	2.23	2.032						S 20	2.23	2.032	2.131
	S 21	2.102	1.928						S 21	2.102	1.928	2.015
	S 22	2.179	2.132						S 22	2.179	2.132	2.1555
	S 23	2.107	2.006						S 23	2.107	2.006	2.0565
	S 24	2.195	2.248						S 24	2.195	2.248	2.2215
	S 25	2.059	1.995						S 25	2.059	1.995	2.027
	S 26	2.211	1.972						S 26	2.211	1.972	2.0915
	S 27	2.142	2.17						S 27	2.142	2.17	2.156
		no NaCl								no NaCl
	sample	1. Score	2. Score	3. Score	4. Score	5. Score			sample	1. Score	2. Score	Mean value
	1	1.973	1.854						1	1.973	1.854	1.9135
	2	2.041	1.929						2	2.041	1.929	1.985
	3	2.049	2.086						3	2.049	2.086	2.0675
	4	2.052	1.907						4	2.052	1.907	1.9795
	5	1.927	1.808						5	1.927	1.808	1.8675
	6	1.84	2.072	1.89					6	1.84	2.072	1.956
	7	2.036	1.921	1.941					7	2.036	1.921	1.9785
	8	2.108	1.95						8	2.108	1.95	2.029
	9	2.268	2.069						9	2.268	2.069	2.1685
	10	1.924	1.682						10	1.924	1.682	1.803
	11	2.031	1.836	1.847					11	2.031	1.836	1.9335
	12	2.045	2.001						12	2.045	2.001	2.023
	13	2.208	2.066						13	2.208	2.066	2.137
	14	2.18	2.08						14	2.18	2.08	2.13
	15	2.058	1.959						15	2.058	1.959	2.0085
	16	2.137	2.039						16	2.137	2.039	2.088
	17	1.873	1.861						17	1.873	1.861	1.867
	18	2.133	1.925						18	2.133	1.925	2.029
	19	2.173	2.057						19	2.173	2.057	2.115
	20	2.153	2.13						20	2.153	2.13	2.1415
	21	2.059	1.972						21	2.059	1.972	2.0155
	22	2.264	2.135						22	2.264	2.135	2.1995
	23	1.743	1.749						23	1.743	1.749	1.746
	24	1.984	1.755	1.553					24	1.984	1.553	1.7685
	25	2.183	2.004						25	2.183	2.004	2.0935
	26	2.221	1.995						26	2.221	1.995	2.108
	27	2.179	1.978	1.999					27	2.179	1.978	2.0785

## Sheet: 22C 2.
22 °C /48 hours		NaCl									NaCl
	sample	1. Score	2. Score	3. Score	4. Score	5. Score				sample	1. Score	2. Score	Mean value
	S 1	2.093	2.101							S 1	2.093	2.101	2.097
	S 2	2.123	2.043							S 2	2.123	2.043	2.083
	S 3	2.23	2.259							S 3	2.23	2.259	2.2445
	S 4	2.188	2.1							S 4	2.188	2.1	2.144
	S 5	2.131	2.184							S 5	2.131	2.184	2.1575
	S 6	2.303	2.267							S 6	2.303	2.267	2.285
	S 7	2.246	2.302							S 7	2.246	2.302	2.274
	S 8	2.281	2.167							S 8	2.281	2.167	2.224
	S 9	2.309	2.268							S 9	2.309	2.268	2.2885
	S 10	2.189	2.353							S 10	2.189	2.353	2.271
	S 11	2.259	2.293							S 11	2.259	2.293	2.276
	S 12	2.169	2.201							S 12	2.169	2.201	2.185
	S 13	2.152	2.244							S 13	2.152	2.244	2.198
	S 14	2.249	2.184							S 14	2.249	2.184	2.2165
	S 15	2.285	2.271							S 15	2.285	2.271	2.278
	S 16	2.238	2.244							S 16	2.238	2.244	2.241
	S 17	2.375	2.315							S 17	2.375	2.315	2.345
	S 18	2.327	2.326							S 18	2.327	2.326	2.3265
	S 19	2.232	2.36							S 19	2.232	2.36	2.296
	S 20	2.378	2.35							S 20	2.378	2.35	2.364
	S 21	2.348	2.367							S 21	2.348	2.367	2.3575
	S 22	2.36	2.299							S 22	2.36	2.299	2.3295
	S 23	2.308	2.282							S 23	2.308	2.282	2.295
	S 24	2.212	2.109							S 24	2.212	2.109	2.1605
	S 25	2.26	2.296							S 25	2.26	2.296	2.278
	S 26	2.318	2.328							S 26	2.318	2.328	2.323
	S 27	2.413	2.336							S 27	2.413	2.336	2.3745
		no NaCl									no NaCl
	sample	1. Score	2. Score	3. Score	4. Score	5. Score				sample	1. Score	2. Score	Mean value
	1	2.234	2.209							1	2.234	2.209	2.2215
	2	1.868	1.737	1.792	1.984	2.042				2	1.984	2.042	2.013
	3	1.89	2.099	1.887	2.148					3	2.148	2.099	2.1235
	4	1.743	1.843	1.881	1.785	1.922				4	1.881	1.922	1.9015
	5	2.121	2.109							5	2.121	2.109	2.115
	6	2.222	2.125							6	2.222	2.125	2.1735
	7	2.118	2.053							7	2.118	2.053	2.0855
	8	1.809	1.96	1.908	1.994	1.943				8	1.994	1.96	1.977
	9	1.997	2.007	2.085						9	2.085	2.007	2.046
	10	2.318	2.282							10	2.318	2.282	2.3
	11	2.008	2.068							11	2.008	2.068	2.038
	12	1.763	1.901	1.778	1.781	1.851				12	1.851	1.901	1.876
	13	2.249	2.251							13	2.249	2.251	2.25
	14	2.194	2.221							14	2.194	2.221	2.2075
	15	1.908	1.993	2.005	2.022					15	2.005	2.022	2.0135
	16	2.147	2.182							16	2.147	2.182	2.1645
	17	2.274	2.258							17	2.274	2.258	2.266
	18	2.191	2.065							18	2.191	2.065	2.128
	19	2.03	2.033							19	2.03	2.033	2.0315
	20	2.109	1.957	2.057						20	2.109	2.057	2.083
	21	2.134	2.128							21	2.134	2.128	2.131
	22	2.261	2.23							22	2.261	2.23	2.2455
	23	2.052	2.128							23	2.052	2.128	2.09
	24	1.928	1.999	2.106	1.896	1.93				24	2.106	1.999	2.0525
	25	2.003	2.035							25	2.003	2.035	2.019
	26	2.112	2.167							26	2.112	2.167	2.1395
	27	2.096	2.135							27	2.096	2.135	2.1155
22 °C /72 hours		NaCl									NaCl
	sample	1. Score	2. Score	3. Score	4. Score	5. Score				sample	1. Score	2. Score	Mean value
	S 1	2.242	2.142							S 1	2.242	2.142	2.192
	S 2	2.337	2.322							S 2	2.337	2.322	2.3295
	S 3	2.32	2.257							S 3	2.32	2.257	2.2885
	S 4	2.355	2.255							S 4	2.355	2.255	2.305
	S 5	2.275	2.356							S 5	2.275	2.356	2.3155
	S 6	2.366	2.313							S 6	2.366	2.313	2.3395
	S 7	2.307	2.254							S 7	2.307	2.254	2.2805
	S 8	2.275	2.309							S 8	2.275	2.309	2.292
	S 9	2.162	2.134							S 9	2.162	2.134	2.148
	S 10	2.368	2.431							S 10	2.368	2.431	2.3995
	S 11	2.254	2.237							S 11	2.254	2.237	2.2455
	S 12	2.321	2.302							S 12	2.321	2.302	2.3115
	S 13	2.168	2.128							S 13	2.168	2.128	2.148
	S 14	2.298	2.234							S 14	2.298	2.234	2.266
	S 15	2.284	2.179							S 15	2.284	2.179	2.2315
	S 16	2.153	2.136							S 16	2.153	2.136	2.1445
	S 17	2.215	2.156							S 17	2.215	2.156	2.1855
	S 18	2.089	1.888	2.054						S 18	2.089	2.054	2.0715
	S 19	2.052	2.142							S 19	2.052	2.142	2.097
	S 20	2.231	2.213							S 20	2.231	2.213	2.222
	S 21	2.224	2.244							S 21	2.224	2.244	2.234
	S 22	2.175	2.104							S 22	2.175	2.104	2.1395
	S 23	2.079	2.14							S 23	2.079	2.14	2.1095
	S 24	2.185	2.091							S 24	2.185	2.091	2.138
	S 25	2.328	2.313							S 25	2.328	2.313	2.3205
	S 26	2.286	2.232							S 26	2.286	2.232	2.259
	S 27	2.109	2.187							S 27	2.109	2.187	2.148
		no NaCl									no NaCl
	sample	1. Score	2. Score	3. Score	4. Score	5. Score				sample	1. Score	2. Score	Mean value
	1	2.227	2.123							1	2.227	2.123	2.175
	2	1.993	2.114	2.072						2	2.072	2.114	2.093
	3	2.238	2.295							3	2.238	2.295	2.2665
	4	2.267	2.087							4	2.267	2.087	2.177
	5	2.155	2.201							5	2.155	2.201	2.178
	6	2.264	2.068							6	2.264	2.068	2.166
	7	2.227	2.138							7	2.227	2.138	2.1825
	8	1.976	2.03	1.966	1.982	1.993				8	1.993	2.03	2.0115
	9	2.133	2.201							9	2.133	2.201	2.167
	10	2.412	2.325							10	2.412	2.325	2.3685
	11	2.248	2.226							11	2.248	2.226	2.237
	12	2.161	2.145							12	2.161	2.145	2.153
	13	2.136	2.185							13	2.136	2.185	2.1605
	14	2.201	2.22							14	2.201	2.22	2.2105
	15	2.302	2.144							15	2.302	2.144	2.223
	16	2.2	2.19							16	2.2	2.19	2.195
	17	2.307	2.355							17	2.307	2.355	2.331
	18	2.253	2.225							18	2.253	2.225	2.239
	19	2.42	2.256							19	2.42	2.256	2.338
	20	2.186	2.214							20	2.186	2.214	2.2
	21	2.112	2.25							21	2.112	2.25	2.181
	22	2.162	2.249							22	2.162	2.249	2.2055
	23	2.133	2.185							23	2.133	2.185	2.159
	24	2.292	2.323							24	2.292	2.323	2.3075
	25	2.087	2.017							25	2.087	2.017	2.052
	26	2.336	2.21							26	2.336	2.21	2.273
	27	1.957	1.937	2.245	2.219					27	2.245	2.219	2.232
22 °C /168 hours		NaCl									NaCl
	sample	1. Score	2. Score	3. Score	4. Score	5. Score				sample	1. Score	2. Score	Mean value
	S 1	1.83	1.754							S 1	1.83	1.754	1.792
	S 2	1.731	1.863							S 2	1.731	1.863	1.797
	S 3	1.906	1.903							S 3	1.906	1.903	1.9045
	S 4	1.796	1.74							S 4	1.796	1.74	1.768
	S 5	1.793	1.755							S 5	1.793	1.755	1.774
	S 6	1.999	1.979							S 6	1.999	1.979	1.989
	S 7	1.865	1.814							S 7	1.865	1.814	1.8395
	S 8	2.096	2.094							S 8	2.096	2.094	2.095
	S 9	1.88	1.851							S 9	1.88	1.851	1.8655
	S 10	1.98	1.999							S 10	1.98	1.999	1.9895
	S 11	2.036	2.081							S 11	2.036	2.081	2.0585
	S 12	2.172	2.074							S 12	2.172	2.074	2.123
	S 13	2.119	2.12							S 13	2.119	2.12	2.1195
	S 14	2.002	1.982	2.072						S 14	2.002	2.072	2.037
	S 15	2.016	2.096							S 15	2.016	2.096	2.056
	S 16	1.863	1.844							S 16	1.863	1.844	1.8535
	S 17	1.79	1.668	1.671	1.598					S 17	1.79	1.671	1.7305
	S 18	2.02	1.892	2.044						S 18	2.02	2.044	2.032
	S 19	1.899	1.722	1.938						S 19	1.899	1.938	1.9185
	S 20	2.176	1.995	2.143						S 20	2.176	2.143	2.1595
	S 21	1.965	1.954							S 21	1.965	1.954	1.9595
	S 22	1.914	1.875							S 22	1.914	1.875	1.8945
	S 23	1.956	1.942							S 23	1.956	1.942	1.949
	S 24	1.938	1.613	1.613	1.909					S 24	1.938	1.909	1.9235
	S 25	1.865	1.828							S 25	1.865	1.828	1.8465
	S 26	1.847	1.883							S 26	1.847	1.883	1.865
	S 27	1.863	1.851							S 27	1.863	1.851	1.857
		no NaCl									no NaCl
	sample	1. Score	2. Score	3. Score	4. Score	5. Score				sample	1. Score	2. Score	Mean value
	1	1.82	1.77							1	1.82	1.77	1.795
	2	1.801	1.799							2	1.801	1.799	1.8
	3	1.9	1.85							3	1.9	1.85	1.875
	4	1.967	1.85							4	1.967	1.85	1.9085
	5	1.97	1.84							5	1.97	1.84	1.905
	6	1.886	1.895							6	1.886	1.895	1.8905
	7	1.746	1.475	1.577	1.402					7	1.746	1.577	1.6615
	8	1.888	1.761							8	1.888	1.761	1.8245
	9	2.164	2.204							9	2.164	2.204	2.184
	10	1.655	1.666							10	1.655	1.666	1.6605
	11	1.901	1.932							11	1.901	1.932	1.9165
	12	1.995	2.07	1.973						12	1.995	2.07	2.0325
	13	1.683	1.837	1.873						13	1.873	1.837	1.855
	14	1.846	1.882							14	1.846	1.882	1.864
	15	1.809	1.817							15	1.809	1.817	1.813
	16	1.851	1.877							16	1.851	1.877	1.864
	17	1.767	1.767							17	1.767	1.767	1.767
	18	1.984	1.77							18	1.984	1.77	1.877
	19	2.089	2.051							19	2.089	2.051	2.07
	20	1.802	1.714							20	1.802	1.714	1.758
	21	1.643	1.604	1.629						21	1.643	1.629	1.636
	22	1.628	1.595							22	1.628	1.595	1.6115
	23	1.581	1.641							23	1.581	1.641	1.611
	24	1.713	1.901							24	1.713	1.901	1.807
	25	1.81	1.836							25	1.81	1.836	1.823
	26	1.769	1.908							26	1.769	1.908	1.8385
	27	1.854	1.825							27	1.854	1.825	1.8395

## Sheet: 37C 2.
37 °C /48 hours		NaCl									NaCl
	sample	1. Score	2. Score	3. Score	4. Score	5. Score				sample	1. Score	2. Score	Mean value
	S 1	2.282	2.294							S 1	2.282	2.294	2.288
	S 2	2.04	2.093							S 2	2.04	2.093	2.0665
	S 3	2.276	2.292							S 3	2.276	2.292	2.284
	S 4	2.217	2.303							S 4	2.217	2.303	2.26
	S 5	2.222	2.103							S 5	2.222	2.103	2.1625
	S 6	2.304	2.28							S 6	2.304	2.28	2.292
	S 7	2.163	2.131							S 7	2.163	2.131	2.147
	S 8	2.28	2.292							S 8	2.28	2.292	2.286
	S 9	2.201	2.267							S 9	2.201	2.267	2.234
	S 10	2.205	2.208							S 10	2.205	2.208	2.2065
	S 11	2.108	2.142							S 11	2.108	2.142	2.125
	S 12	2.126	2.14							S 12	2.126	2.14	2.133
	S 13	2.229	2.285							S 13	2.229	2.285	2.257
	S 14	2.172	2.21							S 14	2.172	2.21	2.191
	S 15	2.284	2.214							S 15	2.284	2.214	2.249
	S 16	2.192	2.109							S 16	2.192	2.109	2.1505
	S 17	2.06	2.243							S 17	2.06	2.243	2.1515
	S 18	2.225	2.214							S 18	2.225	2.214	2.2195
	S 19	2.322	2.323							S 19	2.322	2.323	2.3225
	S 20	2.226	2.058							S 20	2.226	2.058	2.142
	S 21	2.262	2.236							S 21	2.262	2.236	2.249
	S 22	2.249	2.032							S 22	2.249	2.032	2.1405
	S 23	1.885	2.033	1.947	2.021					S 23	2.021	2.033	2.027
	S 24	2.291	2.238							S 24	2.291	2.238	2.2645
	S 25	2.132	2.173							S 25	2.132	2.173	2.1525
	S 26	2.067	2.031							S 26	2.067	2.031	2.049
	S 27	2.279	2.304							S 27	2.279	2.304	2.2915
		no NaCl									no NaCl
	sample	1. Score	2. Score	3. Score	4. Score	5. Score				sample	1. Score	2. Score	Mean value
	1	2.153	2.209							1	2.153	2.209	2.181
	2	2.32	2.242							2	2.32	2.242	2.281
	3	2.15	2.026							3	2.15	2.026	2.088
	4	2.231	2.238							4	2.231	2.238	2.2345
	5	2.356	2.353							5	2.356	2.353	2.3545
	6	2.283	2.191							6	2.283	2.191	2.237
	7	2.254	2.191							7	2.254	2.191	2.2225
	8	2.273	2.303							8	2.273	2.303	2.288
	9	2.051	2.092							9	2.051	2.092	2.0715
	10	2.272	2.235							10	2.272	2.235	2.2535
	11	2.278	2.26							11	2.278	2.26	2.269
	12	2.305	2.365							12	2.305	2.365	2.335
	13	2.091	1.986	2.008						13	2.091	2.008	2.0495
	14	1.994	1.814	1.802	1.989					14	1.994	1.989	1.9915
	15	1.888	1.936	1.951	1.98					15	1.951	1.98	1.9655
	16	2.338	2.344							16	2.338	2.344	2.341
	17	2.087	2.016							17	2.087	2.016	2.0515
	18	1.74	1.88	1.976	1.823					18	1.976	1.88	1.928
	19	1.932	2.06	2.039						19	2.039	2.06	2.0495
	20	2.244	2.301							20	2.244	2.301	2.2725
	21	2.14	2.067							21	2.14	2.067	2.1035
	22	2.092	2.127							22	2.092	2.127	2.1095
	23	1.897	1.909	1.992	1.958					23	1.992	1.958	1.975
	24	2.265	2.284							24	2.265	2.284	2.2745
	25	2.087	2.136							25	2.087	2.136	2.1115
	26	2.292	2.284							26	2.292	2.284	2.288
	27	2.244	2.255							27	2.244	2.255	2.2495
37 °C /72 hours		NaCl									NaCl
	sample	1. Score	2. Score	3. Score	4. Score	5. Score				sample	1. Score	2. Score	Mean value
	S 1	2.166	2.083							S 1	2.166	2.083	2.1245
	S 2	2.3	2.182							S 2	2.3	2.182	2.241
	S 3	2.251	2.21							S 3	2.251	2.21	2.2305
	S 4	2.265	2.146							S 4	2.265	2.146	2.2055
	S 5	2.212	2.152							S 5	2.212	2.152	2.182
	S 6	2.236	2.373							S 6	2.236	2.373	2.3045
	S 7	2.078	2.112							S 7	2.078	2.112	2.095
	S 8	2.258	2.29							S 8	2.258	2.29	2.274
	S 9	2.224	2.313							S 9	2.224	2.313	2.2685
	S 10	2.341	2.318							S 10	2.341	2.318	2.3295
	S 11	2.233	2.137							S 11	2.233	2.137	2.185
	S 12	2.221	2.237							S 12	2.221	2.237	2.229
	S 13	2.346	2.437							S 13	2.346	2.437	2.3915
	S 14	2.301	2.33							S 14	2.301	2.33	2.3155
	S 15	2.086	2.046							S 15	2.086	2.046	2.066
	S 16	2.199	2.25							S 16	2.199	2.25	2.2245
	S 17	2.22	2.234							S 17	2.22	2.234	2.227
	S 18	2.345	2.295							S 18	2.345	2.295	2.32
	S 19	2.19	2.17							S 19	2.19	2.17	2.18
	S 20	2.299	2.306							S 20	2.299	2.306	2.3025
	S 21	2.16	2.205							S 21	2.16	2.205	2.1825
	S 22	2.044	2.256							S 22	2.044	2.256	2.15
	S 23	2.196	2.132							S 23	2.196	2.132	2.164
	S 24	2.151	2.189							S 24	2.151	2.189	2.17
	S 25	2.314	2.326							S 25	2.314	2.326	2.32
	S 26	2.277	2.329							S 26	2.277	2.329	2.303
	S 27	2.294	2.343							S 27	2.294	2.343	2.3185
		no NaCl									no NaCl
	sample	1. Score	2. Score	3. Score	4. Score	5. Score				sample	1. Score	2. Score	Mean value
	1	2.063	2.077							1	2.063	2.077	2.07
	2	2.054	2.082							2	2.054	2.082	2.068
	3	2.02	2.037							3	2.02	2.037	2.0285
	4	2.235	2.155							4	2.235	2.155	2.195
	5	1.782	1.789	1.833						5	1.833	1.789	1.811
	6	2.097	2.141							6	2.097	2.141	2.119
	7	2.051	1.968	1.926						7	2.051	1.968	2.0095
	8	2.082	1.946	1.933						8	2.082	1.946	2.014
	9	2.166	2.245							9	2.166	2.245	2.2055
	10	1.97	1.962	2.016	2.03					10	2.016	2.03	2.023
	11	2.083	2.052							11	2.083	2.052	2.0675
	12	2.111	2.113							12	2.111	2.113	2.112
	13	2.361	2.348							13	2.361	2.348	2.3545
	14	2.036	2.156							14	2.036	2.156	2.096
	15	2.007	2.038							15	2.007	2.038	2.0225
	16	2.021	1.981	2.173						16	2.021	2.173	2.097
	17	1.987	1.97	1.984						17	1.987	1.984	1.9855
	18	2.31	2.29							18	2.31	2.29	2.3
	19	2.089	2.135							19	2.089	2.135	2.112
	20	2.378	2.431							20	2.378	2.431	2.4045
	21	1.989	2.024	2.052						21	2.052	2.024	2.038
	22	2.28	2.33							22	2.28	2.33	2.305
	23	1.704	1.878	1.861						23	1.861	1.878	1.8695
	24	2.07	2.157							24	2.07	2.157	2.1135
	25	1.973	1.977	2.055	2.194					25	2.055	2.194	2.1245
	26	2.068	1.944	1.759	1.79					26	2.068	1.944	2.006
	27	1.959	1.871	1.86						27	1.959	1.871	1.915
37 °C /168 hours		NaCl									NaCl
	sample	1. Score	2. Score	3. Score	4. Score	5. Score				sample	1. Score	2. Score	Mean value
	S 1	1.334	1.29							S 1	1.334	1.29	1.312
	S 2	1.389	1.239							S 2	1.389	1.239	1.314
	S 3	1.485	1.301							S 3	1.485	1.301	1.393
	S 4	1.258	1.481							S 4	1.258	1.481	1.3695
	S 5	1.906	1.867							S 5	1.906	1.867	1.8865
	S 6	1.372	1.335							S 6	1.372	1.335	1.3535
	S 7	1.292	1.252							S 7	1.292	1.252	1.272
	S 8	1.323	1.274							S 8	1.323	1.274	1.2985
	S 9	1.264	1.209							S 9	1.264	1.209	1.2365
	S 10	1.975	2.031							S 10	1.975	2.031	2.003
	S 11	1.653	1.858							S 11	1.653	1.858	1.7555
	S 12	2.019	2.013							S 12	2.019	2.013	2.016
	S 13	1.374	1.355							S 13	1.374	1.355	1.3645
	S 14	1.313	1.398							S 14	1.313	1.398	1.3555
	S 15	1.213	1.322							S 15	1.213	1.322	1.2675
	S 16	1.246	1.19							S 16	1.246	1.19	1.218
	S 17	1.439	1.186							S 17	1.439	1.186	1.3125
	S 18	1.249	1.23							S 18	1.249	1.23	1.2395
	S 19	1.519	1.463							S 19	1.519	1.463	1.491
	S 20	1.221	1.249							S 20	1.221	1.249	1.235
	S 21	1.281	1.157							S 21	1.281	1.157	1.219
	S 22	1.245	1.374							S 22	1.245	1.374	1.3095
	S 23	1.251	1.266							S 23	1.251	1.266	1.2585
	S 24	1.266	1.347							S 24	1.266	1.347	1.3065
	S 25	1.231	1.33							S 25	1.231	1.33	1.2805
	S 26	1.348	1.341							S 26	1.348	1.341	1.3445
	S 27	1.313	1.328							S 27	1.313	1.328	1.3205
		no NaCl									no NaCl
	sample	1. Score	2. Score	3. Score	4. Score	5. Score				sample	1. Score	2. Score	Mean value
	1	0	0							1	0	0	0
	2	1.314	1.147							2	1.314	1.147	1.2305
	3	1.267	1.198							3	1.267	1.198	1.2325
	4	1.384	1.501							4	1.384	1.501	1.4425
	5	1.194	1.35							5	1.194	1.35	1.272
	6	1.278	1.383							6	1.278	1.383	1.3305
	7	1.208	1.281							7	1.208	1.281	1.2445
	8	1.316	1.329							8	1.316	1.329	1.3225
	9	1.368	1.249							9	1.368	1.249	1.3085
	10	2.011	1.895							10	2.011	1.895	1.953
	11	1.497	1.304							11	1.497	1.304	1.4005
	12	1.977	2.106							12	1.977	2.106	2.0415
	13	1.28	1.296							13	1.28	1.296	1.288
	14	1.442	1.362							14	1.442	1.362	1.402
	15	1.223	1.415							15	1.223	1.415	1.319
	16	1.465	1.307							16	1.465	1.307	1.386
	17	1.334	1.307							17	1.334	1.307	1.3205
	18	1.428	1.357							18	1.428	1.357	1.3925
	19	1.224	1.442							19	1.224	1.442	1.333
	20	1.306	1.351							20	1.306	1.351	1.3285
	21	1.236	1.261							21	1.236	1.261	1.2485
	22	1.364	1.332							22	1.364	1.332	1.348
	23	1.482	1.19							23	1.482	1.19	1.336
	24	1.279	1.349							24	1.279	1.349	1.314
	25	1.391	1.275							25	1.391	1.275	1.333
	26	1.316	1.173							26	1.316	1.173	1.2445
	27	1.414	1.234							27	1.414	1.234	1.324

## Sheet: 15C 3.
15 °C /48 hours		NaCl									NaCl
	sample	1. Score	2. Score	3. Score	4. Score	5. Score				sample	1. Score	2. Score	Mean value
	S 1	2.221	2.165							S 1	2.221	2.165	2.193
	S 2	2.088	2.031							S 2	2.088	2.031	2.0595
	S 3	1.886	1.986	1.862	1.965	1.94				S 3	1.965	1.986	1.9755
	S 4	2.002	1.9	1.863	2.072					S 4	2.002	2.072	2.037
	S 5	1.985	1.607	2.001	1.909	1.902				S 5	1.985	2.001	1.993
	S 6	1.964	2.198	2.026						S 6	2.026	2.198	2.112
	S 7	2.198	2.238							S 7	2.198	2.238	2.218
	S 8	2.282	2.297							S 8	2.282	2.297	2.2895
	S 9	1.985	2.055	2.037						S 9	2.037	2.055	2.046
	S 10	2.144	2.382							S 10	2.144	2.382	2.263
	S 11	2.043	2.065							S 11	2.043	2.065	2.054
	S 12	2.187	2.194							S 12	2.187	2.194	2.1905
	S 13	2.218	2.232							S 13	2.218	2.232	2.225
	S 14	2.035	1.998	1.889	1.975	1.993				S 14	2.035	1.998	2.0165
	S 15	2.249	2.33							S 15	2.249	2.33	2.2895
	S 16	2.084	2.126							S 16	2.084	2.126	2.105
	S 17	2.191	2.288							S 17	2.191	2.288	2.2395
	S 18	2.327	2.261							S 18	2.327	2.261	2.294
	S 19	2.057	2.215							S 19	2.057	2.215	2.136
	S 20	2.056	2.089							S 20	2.056	2.089	2.0725
	S 21	2.174	2.267							S 21	2.174	2.267	2.2205
	S 22	2.189	2.273							S 22	2.189	2.273	2.231
	S 23	2.124	2.099							S 23	2.124	2.099	2.1115
	S 24	1.906	2.087	1.872	1.874	1.988				S 24	1.988	2.087	2.0375
	S 25	2.248	2.313							S 25	2.248	2.313	2.2805
	S 26	2.237	2.22							S 26	2.237	2.22	2.2285
	S 27	2.02	2.189							S 27	2.02	2.189	2.1045
		no NaCl									no NaCl
	sample	1. Score	2. Score	3. Score	4. Score	5. Score				sample	1. Score	2. Score	Mean value
	1	2.046	2.234							1	2.046	2.234	2.14
	2	2.264	2.199							2	2.264	2.199	2.2315
	3	2.268	2.26							3	2.268	2.26	2.264
	4	2.257	2.27							4	2.257	2.27	2.2635
	5	2.238	2.203							5	2.238	2.203	2.2205
	6	2.259	2.329							6	2.259	2.329	2.294
	7	2.185	2.216							7	2.185	2.216	2.2005
	8	2.327	2.278							8	2.327	2.278	2.3025
	9	2.259	2.163							9	2.259	2.163	2.211
	10	2.202	2.29							10	2.202	2.29	2.246
	11	2.164	2.21							11	2.164	2.21	2.187
	12	2.262	2.183							12	2.262	2.183	2.2225
	13	2.139	2.182							13	2.139	2.182	2.1605
	14	2.016	1.928	1.863	2.04					14	2.016	2.04	2.028
	15	2.247	2.298							15	2.247	2.298	2.2725
	16	2.031	1.901	1.962	1.911	2.087				16	2.031	2.087	2.059
	17	1.924	2.03	1.821	1.714	1.955				17	1.955	2.03	1.9925
	18	1.877	1.967	1.871	1.864	1.892				18	1.892	1.967	1.9295
	19	1.927	2.145	2.088						19	2.088	2.145	2.1165
	20	1.916	1.835	1.749	2.072					20	1.916	2.072	1.994
	21	2.042	1.987	1.969	2.097					21	2.042	2.097	2.0695
	22	2.161	2.083							22	2.161	2.083	2.122
	23	2.129	2.152							23	2.129	2.152	2.1405
	24	2.185	2.194							24	2.185	2.194	2.1895
	25	2.254	2.319							25	2.254	2.319	2.2865
	26	2.168	2.163							26	2.168	2.163	2.1655
	27	2.302	2.355							27	2.302	2.355	2.3285
15 °C /72 hours		NaCl									NaCl
30.09.2019.	sample	1. Score	2. Score	3. Score	4. Score	5. Score				sample	1. Score	2. Score	Mean value
	S 1	2.294	2.308							S 1	2.294	2.308	2.301
	S 2	2.228	2.171							S 2	2.228	2.171	2.1995
	S 3	2.27	2.383							S 3	2.27	2.383	2.3265
	S 4	2.306	2.33							S 4	2.306	2.33	2.318
	S 5	2.18	2.128							S 5	2.18	2.128	2.154
	S 6	2.331	2.26							S 6	2.331	2.26	2.2955
	S 7	2.299	2.337							S 7	2.299	2.337	2.318
	S 8	2.203	2.275							S 8	2.203	2.275	2.239
	S 9	2.308	2.352							S 9	2.308	2.352	2.33
	S 10	2.355	2.438							S 10	2.355	2.438	2.3965
	S 11	2.266	2.322							S 11	2.266	2.322	2.294
	S 12	2.127	2.248							S 12	2.127	2.248	2.1875
	S 13	2.26	2.352							S 13	2.26	2.352	2.306
	S 14	2.354	2.379							S 14	2.354	2.379	2.3665
	S 15	2.347	2.318							S 15	2.347	2.318	2.3325
	S 16	2.252	2.321							S 16	2.252	2.321	2.2865
	S 17	2.131	2.123							S 17	2.131	2.123	2.127
	S 18	2.253	2.312							S 18	2.253	2.312	2.2825
	S 19	2.292	2.278							S 19	2.292	2.278	2.285
	S 20	2.259	2.359							S 20	2.259	2.359	2.309
	S 21	2.287	2.249							S 21	2.287	2.249	2.268
	S 22	2.253	2.083							S 22	2.253	2.083	2.168
	S 23	2.257	2.115							S 23	2.257	2.115	2.186
	S 24	2.174	2.165							S 24	2.174	2.165	2.1695
	S 25	2.157	2.142							S 25	2.157	2.142	2.1495
	S 26	2.219	2.135							S 26	2.219	2.135	2.177
	S 27	2.25	2.209							S 27	2.25	2.209	2.2295
		no NaCl									no NaCl
	sample	1. Score	2. Score	3. Score	4. Score	5. Score				sample	1. Score	2. Score	Mean value
	1	2.179	2.079							1	2.179	2.079	2.129
	2	2.15	2.165							2	2.15	2.165	2.1575
	3	2.213	2.262							3	2.213	2.262	2.2375
	4	2.199	2.153							4	2.199	2.153	2.176
	5	2.215	2.245							5	2.215	2.245	2.23
	6	2.26	2.216							6	2.26	2.216	2.238
	7	2.141	2.211							7	2.141	2.211	2.176
	8	2.166	2.108							8	2.166	2.108	2.137
	9	2.164	2.199							9	2.164	2.199	2.1815
	10	2.166	2.239							10	2.166	2.239	2.2025
	11	2.168	2.18							11	2.168	2.18	2.174
	12	2.342	2.313							12	2.342	2.313	2.3275
	13	2.262	2.195							13	2.262	2.195	2.2285
	14	2.149	2.172							14	2.149	2.172	2.1605
	15	2.205	2.26							15	2.205	2.26	2.2325
	16	2.261	2.257							16	2.261	2.257	2.259
	17	2.312	2.225							17	2.312	2.225	2.2685
	18	2.239	2.255							18	2.239	2.255	2.247
	19	2.377	2.279							19	2.377	2.279	2.328
	20	2.165	2.215							20	2.165	2.215	2.19
	21	2.232	2.298							21	2.232	2.298	2.265
	22	2.392	2.358							22	2.392	2.358	2.375
	23	2.163	2.093							23	2.163	2.093	2.128
	24	2.259	2.314							24	2.259	2.314	2.2865
	25	2.368	2.29							25	2.368	2.29	2.329
	26	2.219	2.276							26	2.219	2.276	2.2475
	27	2.25	2.201							27	2.25	2.201	2.2255
15 °C /168 hours		NaCl									NaCl
04.10.2019.	sample	1. Score	2. Score	3. Score	4. Score	5. Score				sample	1. Score	2. Score	Mean value
	S 1	2.246	2.206							S 1	2.246	2.206	2.226
	S 2	2.065	1.655							S 2	2.065	1.655	1.86
	S 3	1.974	2.015							S 3	1.974	2.015	1.9945
	S 4	2.07	2.143							S 4	2.07	2.143	2.1065
	S 5	2.17	2.023							S 5	2.17	2.023	2.0965
	S 6	1.946	1.801							S 6	1.946	1.801	1.8735
	S 7	2.043	1.98							S 7	2.043	1.98	2.0115
	S 8	2.193	2.145							S 8	2.193	2.145	2.169
	S 9	2.277	2.294							S 9	2.277	2.294	2.2855
	S 10	2.05	1.885							S 10	2.05	1.885	1.9675
	S 11	2.28	2.155							S 11	2.28	2.155	2.2175
	S 12	2.147	1.935							S 12	2.147	1.935	2.041
	S 13	2.116	2.072							S 13	2.116	2.072	2.094
	S 14	2.012	1.737							S 14	2.012	1.737	1.8745
	S 15	2.103	1.944							S 15	2.103	1.944	2.0235
	S 16	2.067	1.934							S 16	2.067	1.934	2.0005
	S 17	2.09	2.085							S 17	2.09	2.085	2.0875
	S 18	2.157	2.139							S 18	2.157	2.139	2.148
	S 19	2.306	2.097							S 19	2.306	2.097	2.2015
	S 20	2.114	1.881							S 20	2.114	1.881	1.9975
	S 21	2.087	1.933							S 21	2.087	1.933	2.01
	S 22	2.16	2.049							S 22	2.16	2.049	2.1045
	S 23	2.074	2.026							S 23	2.074	2.026	2.05
	S 24	2.197	2.132							S 24	2.197	2.132	2.1645
	S 25	2.03	2.148							S 25	2.03	2.148	2.089
	S 26	2.205	2.093							S 26	2.205	2.093	2.149
	S 27	2.302	2.154							S 27	2.302	2.154	2.228
		no NaCl									no NaCl
	sample	1. Score	2. Score	3. Score	4. Score	5. Score				sample	1. Score	2. Score	Mean value
	1	1.939	1.849							1	1.939	1.849	1.894
	2	1.993	1.84							2	1.993	1.84	1.9165
	3	1.915	1.892							3	1.915	1.892	1.9035
	4	2.095	1.822							4	2.095	1.822	1.9585
	5	2.145	1.738							5	2.145	1.738	1.9415
	6	1.911	1.848							6	1.911	1.848	1.8795
	7	2.047	1.836							7	2.047	1.836	1.9415
	8	2.037	1.854	1.92						8	2.037	1.854	1.9455
	9	2.081	2.005							9	2.081	2.005	2.043
	10	1.955	1.563	1.791						10	1.955	1.563	1.759
	11	2.142	2.075							11	2.142	2.075	2.1085
	12	2.008	1.976							12	2.008	1.976	1.992
	13	2.217	2.086							13	2.217	2.086	2.1515
	14	2.178	1.859							14	2.178	1.859	2.0185
	15	2.178	2.05							15	2.178	2.05	2.114
	16	2.134	1.976							16	2.134	1.976	2.055
	17	1.853	1.825							17	1.853	1.825	1.839
	18	2.009	1.922							18	2.009	1.922	1.9655
	19	2.07	2.05							19	2.07	2.05	2.06
	20	2.183	1.989							20	2.183	1.989	2.086
	21	2.104	1.961							21	2.104	1.961	2.0325
	22	2.08	1.996							22	2.08	1.996	2.038
	23	1.746	1.753							23	1.746	1.753	1.7495
	24	2.292	2.087							24	2.292	2.087	2.1895
	25	2.004	1.889							25	2.004	1.889	1.9465
	26	2.003	1.986							26	2.003	1.986	1.9945
	27	2.007	1.833							27	2.007	1.833	1.92

## Sheet: 22C 3.
22 °C /48 hours		NaCl									NaCl
	sample	1. Score	2. Score	3. Score		5. Score				sample	1. Score	2. Score	Mean value
	S 1	2.261	2.256							S 1	2.261	2.256	2.2585
	S 2	2.155	2.151							S 2	2.155	2.151	2.153
	S 3	2.246	2.239							S 3	2.246	2.239	2.2425
	S 4	2.331	2.257							S 4	2.331	2.257	2.294
	S 5	2.237	2.191							S 5	2.237	2.191	2.214
	S 6	2.071	2.109							S 6	2.071	2.109	2.09
	S 7	2.218	2.187							S 7	2.218	2.187	2.2025
	S 8	2.162	2.199							S 8	2.162	2.199	2.1805
	S 9	2.27	2.306							S 9	2.27	2.306	2.288
	S 10	2.395	2.405							S 10	2.395	2.405	2.4
	S 11	2.286	2.206							S 11	2.286	2.206	2.246
	S 12	2.299	2.21							S 12	2.299	2.21	2.2545
	S 13	2.18	2.307							S 13	2.18	2.307	2.2435
	S 14	2.242	2.26							S 14	2.242	2.26	2.251
	S 15	2.266	2.227							S 15	2.266	2.227	2.2465
	S 16	2.383	2.324							S 16	2.383	2.324	2.3535
	S 17	2.347	2.299							S 17	2.347	2.299	2.323
	S 18	2.314	2.325							S 18	2.314	2.325	2.3195
	S 19	2.382	2.366							S 19	2.382	2.366	2.374
	S 20	2.364	2.285							S 20	2.364	2.285	2.3245
	S 21	2.3	2.289							S 21	2.3	2.289	2.2945
	S 22	2.266	2.284							S 22	2.266	2.284	2.275
	S 23	2.315	2.236							S 23	2.315	2.236	2.2755
	S 24	2.288	2.294							S 24	2.288	2.294	2.291
	S 25	2.369	2.299							S 25	2.369	2.299	2.334
	S 26	2.297	2.325							S 26	2.297	2.325	2.311
	S 27	2.359	2.202							S 27	2.359	2.202	2.2805
		no NaCl									no NaCl
	sample	1. Score	2. Score	3. Score	4. Score	5. Score				sample	1. Score	2. Score	Mean value
	1	2.313	2.215							1	2.313	2.215	2.264
	2	2.317	2.298							2	2.317	2.298	2.3075
	3	2.168	2.146							3	2.168	2.146	2.157
	4	2.179	2.214							4	2.179	2.214	2.1965
	5	2.038	2.068							5	2.038	2.068	2.053
	6	2.213	2.183							6	2.213	2.183	2.198
	7	1.961	2.134	2.058						7	2.058	2.134	2.096
	8	1.935	2.244	2.141						8	2.141	2.244	2.1925
	9	1.901	2.093	1.893		2.02				9	2.02	2.093	2.0565
	10	2.202	2.254							10	2.202	2.254	2.228
	11	2.112	2.144							11	2.112	2.144	2.128
	12	2.274	2.211							12	2.274	2.211	2.2425
	13	2.315	2.32							13	2.315	2.32	2.3175
	14	2.154	2.194							14	2.154	2.194	2.174
	15	2.188	2.198							15	2.188	2.198	2.193
	16	2.085	2.182							16	2.085	2.182	2.1335
	17	2.269	2.119							17	2.269	2.119	2.194
	18	2.219	2.122							18	2.219	2.122	2.1705
	19	2.202	2.211							19	2.202	2.211	2.2065
	20	2.211	2.255							20	2.211	2.255	2.233
	21	2.205	2.292							21	2.205	2.292	2.2485
	22	2.193	2.156							22	2.193	2.156	2.1745
	23	2.11	2.137							23	2.11	2.137	2.1235
	24	2.252	2.265							24	2.252	2.265	2.2585
	25	2.103	2.083							25	2.103	2.083	2.093
	26	2.27	2.213							26	2.27	2.213	2.2415
	27	2.162	2.246							27	2.162	2.246	2.204
22 °C /72 hours		NaCl									NaCl
	sample	1. Score	2. Score	3. Score	4. Score	5. Score				sample	1. Score	2. Score	Mean value
	S 1	2.291	2.254							S 1	2.291	2.254	2.2725
	S 2	2.372	2.282							S 2	2.372	2.282	2.327
	S 3	2.285	2.244							S 3	2.285	2.244	2.2645
	S 4	2.333	2.341							S 4	2.333	2.341	2.337
	S 5	2.339	2.32							S 5	2.339	2.32	2.3295
	S 6	2.383	2.266							S 6	2.383	2.266	2.3245
	S 7	2.106	2.179							S 7	2.106	2.179	2.1425
	S 8	2.169	2.228							S 8	2.169	2.228	2.1985
	S 9	2.219	2.181							S 9	2.219	2.181	2.2
	S 10	2.265	2.192							S 10	2.265	2.192	2.2285
	S 11	2.288	2.23							S 11	2.288	2.23	2.259
	S 12	2.33	2.24							S 12	2.33	2.24	2.285
	S 13	2.269	2.205							S 13	2.269	2.205	2.237
	S 14	2.195	2.134							S 14	2.195	2.134	2.1645
	S 15	2.256	2.226							S 15	2.256	2.226	2.241
	S 16	2.232	2.274							S 16	2.232	2.274	2.253
	S 17	2.204	2.18							S 17	2.204	2.18	2.192
	S 18	2.147	2.104							S 18	2.147	2.104	2.1255
	S 19	2.216	2.048							S 19	2.216	2.048	2.132
	S 20	2.173	2.189							S 20	2.173	2.189	2.181
	S 21	2.177	2.116							S 21	2.177	2.116	2.1465
	S 22	2.187	2.123							S 22	2.187	2.123	2.155
	S 23	2.145	2.155							S 23	2.145	2.155	2.15
	S 24	2.202	2.143							S 24	2.202	2.143	2.1725
	S 25	2.353	2.233							S 25	2.353	2.233	2.293
	S 26	2.318	2.306							S 26	2.318	2.306	2.312
	S 27	2.097	2.084							S 27	2.097	2.084	2.0905
		no NaCl									no NaCl
	sample	1. Score	2. Score	3. Score	4. Score	5. Score				sample	1. Score	2. Score	Mean value
	1	2.279	2.329							1	2.279	2.329	2.304
	2	2.341	2.285							2	2.341	2.285	2.313
	3	2.19	2.084							3	2.19	2.084	2.137
	4	2.283	2.166							4	2.283	2.166	2.2245
	5	2.235	2.107							5	2.235	2.107	2.171
	6	2.099	2.106							6	2.099	2.106	2.1025
	7	2.386	2.163							7	2.386	2.163	2.2745
	8	2.263	2.228							8	2.263	2.228	2.2455
	9	2.315	2.328							9	2.315	2.328	2.3215
	10	2.254	2.126							10	2.254	2.126	2.19
	11	2.315	2.251							11	2.315	2.251	2.283
	12	2.285	1.903	2.128						12	2.285	2.128	2.2065
	13	2.31	2.278							13	2.31	2.278	2.294
	14	2.255	2.203							14	2.255	2.203	2.229
	15	2.34	2.32							15	2.34	2.32	2.33
	16	2.369	2.338							16	2.369	2.338	2.3535
	17	2.291	2.277							17	2.291	2.277	2.284
	18	2.292	2.275							18	2.292	2.275	2.2835
	19	2.246	2.286							19	2.246	2.286	2.266
	20	2.162	2.166							20	2.162	2.166	2.164
	21	2.193	2.179							21	2.193	2.179	2.186
	22	2.331	2.272							22	2.331	2.272	2.3015
	23	2.184	2.223							23	2.184	2.223	2.2035
	24	2.268	2.226							24	2.268	2.226	2.247
	25	2.277	2.328							25	2.277	2.328	2.3025
	26	2.224	2.186							26	2.224	2.186	2.205
	27	2.319	2.376							27	2.319	2.376	2.3475
22 °C /168 hours		NaCl									NaCl
	sample	1. Score	2. Score	3. Score	4. Score	5. Score				sample	1. Score	2. Score	Mean value
	S 1	1.884	1.866							S 1	1.884	1.866	1.875
	S 2	1.888	1.902							S 2	1.888	1.902	1.895
	S 3	1.783	1.865							S 3	1.783	1.865	1.824
	S 4	1.871	1.871							S 4	1.871	1.871	1.871
	S 5	1.84	1.828							S 5	1.84	1.828	1.834
	S 6	1.791	1.736							S 6	1.791	1.736	1.7635
	S 7	1.909	1.969							S 7	1.909	1.969	1.939
	S 8	1.964	1.901							S 8	1.964	1.901	1.9325
	S 9	1.971	1.924							S 9	1.971	1.924	1.9475
	S 10	1.88	2.023	2.011						S 10	2.011	2.023	2.017
	S 11	2.091	1.962	1.986	2.009					S 11	2.091	2.009	2.05
	S 12	1.822	1.932							S 12	1.822	1.932	1.877
	S 13	1.862	1.813							S 13	1.862	1.813	1.8375
	S 14	1.899	1.917							S 14	1.899	1.917	1.908
	S 15	1.871	1.857							S 15	1.871	1.857	1.864
	S 16	1.9	1.826							S 16	1.9	1.826	1.863
	S 17	1.852	1.856							S 17	1.852	1.856	1.854
	S 18	1.946	1.874							S 18	1.946	1.874	1.91
	S 19	1.969	1.88							S 19	1.969	1.88	1.9245
	S 20	1.89	1.96							S 20	1.89	1.96	1.925
	S 21	1.977	1.985							S 21	1.977	1.985	1.981
	S 22	1.839	1.746							S 22	1.839	1.746	1.7925
	S 23	1.846	1.939							S 23	1.846	1.939	1.8925
	S 24	1.767	1.714							S 24	1.767	1.714	1.7405
	S 25	1.887	1.9							S 25	1.887	1.9	1.8935
	S 26	1.767	1.888							S 26	1.767	1.888	1.8275
	S 27	1.9	1.884							S 27	1.9	1.884	1.892
		no NaCl									no NaCl
	sample	1. Score	2. Score	3. Score	4. Score	5. Score				sample	1. Score	2. Score	Mean value
	1	1.772	1.846							1	1.772	1.846	1.809
	2	1.671	1.618							2	1.671	1.618	1.6445
	3	1.983	1.889							3	1.983	1.889	1.936
	4	1.569	1.728	1.532	1.751					4	1.751	1.728	1.7395
	5	1.657	1.693	1.741	1.846					5	1.741	1.846	1.7935
	6	1.719	1.72							6	1.719	1.72	1.7195
	7	1.645	1.661	1.282	1.57					7	1.645	1.661	1.653
	8	1.7	1.865							8	1.7	1.865	1.7825
	9	1.738	1.872							9	1.738	1.872	1.805
	10	1.722	1.811	1.731						10	1.731	1.811	1.771
	11	1.81	1.836							11	1.81	1.836	1.823
	12	1.951	1.845							12	1.951	1.845	1.898
	13	1.706	1.808							13	1.706	1.808	1.757
	14	2.054	1.885	1.958						14	2.054	1.958	2.006
	15	1.636	1.485	1.431						15	1.636	1.485	1.5605
	16	1.706	1.699	1.829						16	1.706	1.829	1.7675
	17	1.689	1.712	1.721						17	1.721	1.712	1.7165
	18	1.89	1.197	1.662	1.548					18	1.89	1.662	1.776
	19	1.679	1.686							19	1.679	1.686	1.6825
	20	1.642	1.748	1.731						20	1.731	1.748	1.7395
	21	1.594	1.582	1.625						21	1.594	1.625	1.6095
	22	1.723	1.666	1.708						22	1.723	1.708	1.7155
	23	1.734	1.673	1.725						23	1.734	1.725	1.7295
	24	1.824	1.8							24	1.824	1.8	1.812
	25	1.737	1.706							25	1.737	1.706	1.7215
	26	1.782	1.577	1.649	1.908					26	1.782	1.908	1.845
	27	1.688	1.737	1.647	1.842					27	1.842	1.737	1.7895

## Sheet: 37C 3.
37 °C /48 hours		NaCl									NaCl
	sample	1. Score	2. Score	3. Score	4. Score	5. Score				sample	1. Score	2. Score	Mean value
	S 1	2.27	2.32							S 1	2.27	2.32	2.295
	S 2	2.414	2.38							S 2	2.414	2.38	2.397
	S 3	2.089	2.038							S 3	2.089	2.038	2.0635
	S 4	2.431	2.403							S 4	2.431	2.403	2.417
	S 5	2.293	2.312							S 5	2.293	2.312	2.3025
	S 6	2.279	2.268							S 6	2.279	2.268	2.2735
	S 7	2.329	2.295							S 7	2.329	2.295	2.312
	S 8	2.237	2.177							S 8	2.237	2.177	2.207
	S 9	2.301	2.18							S 9	2.301	2.18	2.2405
	S 10	2.061	2.114							S 10	2.061	2.114	2.0875
	S 11	2.245	2.239							S 11	2.245	2.239	2.242
	S 12	2.284	2.321							S 12	2.284	2.321	2.3025
	S 13	2.37	2.344							S 13	2.37	2.344	2.357
	S 14	2.232	2.129							S 14	2.232	2.129	2.1805
	S 15	2.356	2.413							S 15	2.356	2.413	2.3845
	S 16	2.376	2.336							S 16	2.376	2.336	2.356
	S 17	2.01	2.064							S 17	2.01	2.064	2.037
	S 18	2.162	2.167							S 18	2.162	2.167	2.1645
	S 19	2.293	2.126							S 19	2.293	2.126	2.2095
	S 20	2.114	2.128							S 20	2.114	2.128	2.121
	S 21	2.176	2.177							S 21	2.176	2.177	2.1765
	S 22	2.335	2.363							S 22	2.335	2.363	2.349
	S 23	2.222	2.194							S 23	2.222	2.194	2.208
	S 24	2.125	2.079							S 24	2.125	2.079	2.102
	S 25	2.182	2.19							S 25	2.182	2.19	2.186
	S 26	2.42	2.315							S 26	2.42	2.315	2.3675
	S 27	2.399	2.363							S 27	2.399	2.363	2.381
		no NaCl									no NaCl
	sample	1. Score	2. Score	3. Score	4. Score	5. Score				sample	1. Score	2. Score	Mean value
	1	2.227	2.205							1	2.227	2.205	2.216
	2	2.031	2.196							2	2.031	2.196	2.1135
	3	2.213	2.203							3	2.213	2.203	2.208
	4	2.142	2.04							4	2.142	2.04	2.091
	5	2.253	2.222							5	2.253	2.222	2.2375
	6	1.907	2.016	1.927	1.971	1.853				6	1.971	2.016	1.9935
	7	2.089	2.011							7	2.089	2.011	2.05
	8	2.193	2.159							8	2.193	2.159	2.176
	9	2.247	2.239							9	2.247	2.239	2.243
	10	2.209	2.219							10	2.209	2.219	2.214
	11	2.267	2.256							11	2.267	2.256	2.2615
	12	2.316	2.311							12	2.316	2.311	2.3135
	13	2.047	2.015							13	2.047	2.015	2.031
	14	1.981	1.95	1.963	1.582					14	1.981	1.963	1.972
	15	2.072	2.102							15	2.072	2.102	2.087
	16	2.189	2.17							16	2.189	2.17	2.1795
	17	2.139	2.038							17	2.139	2.038	2.0885
	18	2.309	2.155							18	2.309	2.155	2.232
	19	2.25	2.351							19	2.25	2.351	2.3005
	20	2.093	2.242							20	2.093	2.242	2.1675
	21	2.216	2.294							21	2.216	2.294	2.255
	22	2.305	2.33							22	2.305	2.33	2.3175
	23	2.155	2.115							23	2.155	2.115	2.135
	24	2.169	2.02							24	2.169	2.02	2.0945
	25	1.895	2.019	2.073						25	2.073	2.019	2.046
	26	1.368	1.232	1.364	1.231					26	1.368	1.364	1.366
	27	2.23	2.215							27	2.23	2.215	2.2225
37 °C /72 hours		NaCl									NaCl
	sample	1. Score	2. Score	3. Score	4. Score	5. Score				sample	1. Score	2. Score	Mean value
	S 1	2.146	2.341							S 1	2.146	2.341	2.2435
	S 2	2.043	2.069							S 2	2.043	2.069	2.056
	S 3	2.206	2.26							S 3	2.206	2.26	2.233
	S 4	2.197	2.184							S 4	2.197	2.184	2.1905
	S 5	1.876	2.058	2.056						S 5	2.056	2.058	2.057
	S 6	2.17	2.134							S 6	2.17	2.134	2.152
	S 7	2.226	2.3							S 7	2.226	2.3	2.263
	S 8	1.851	1.858	2.229	2.035					S 8	2.229	2.035	2.132
	S 9	2.048	2.11							S 9	2.048	2.11	2.079
	S 10	2.221	1.561	2.301						S 10	2.221	2.301	2.261
	S 11	2.195	2.211							S 11	2.195	2.211	2.203
	S 12	2.256	2.292							S 12	2.256	2.292	2.274
	S 13	2.279	2.129							S 13	2.279	2.129	2.204
	S 14	2.192	2.222							S 14	2.192	2.222	2.207
	S 15	2.355	2.399							S 15	2.355	2.399	2.377
	S 16	2.299	2.348							S 16	2.299	2.348	2.3235
	S 17	2.342	2.087							S 17	2.342	2.087	2.2145
	S 18	1.922	1.857	2.333	2.066					S 18	2.333	2.066	2.1995
	S 19	2.048	2.241							S 19	2.048	2.241	2.1445
	S 20	1.926	1.963	1.992	1.8	2.012				S 20	1.992	2.012	2.002
	S 21	2.199	2.274							S 21	2.199	2.274	2.2365
	S 22	2.307	2.33							S 22	2.307	2.33	2.3185
	S 23	2.257	2.092							S 23	2.257	2.092	2.1745
	S 24	2.34	2.322							S 24	2.34	2.322	2.331
	S 25	2.258	2.203							S 25	2.258	2.203	2.2305
	S 26	2.287	2.245							S 26	2.287	2.245	2.266
	S 27	2.246	2.29							S 27	2.246	2.29	2.268
37 °C /72 hours		no NaCl									no NaCl
	sample	1. Score	2. Score	3. Score	4. Score	5. Score				sample	1. Score	2. Score	Mean value
	1	1.979	1.895	1.988						1	1.979	1.988	1.9835
	2	2.062	1.926	1.923	1.907					2	2.062	1.923	1.9925
	3	1.91	1.885	1.9						3	1.91	1.9	1.905
	4	1.897	1.926	2.131						4	2.131	1.926	2.0285
	5	2.035	2.021							5	2.035	2.021	2.028
	6	2.014	2.121							6	2.014	2.121	2.0675
	7	2.126	2.243							7	2.126	2.243	2.1845
	8	1.932	1.797	1.894						8	1.932	1.894	1.913
	9	2.233	2.143							9	2.233	2.143	2.188
	10	1.928	1.947	2.035	1.993					10	2.035	1.993	2.014
	11	2.153	2.09							11	2.153	2.09	2.1215
	12	2.158	2.003							12	2.158	2.003	2.0805
	13	2.318	2.401							13	2.318	2.401	2.3595
	14	2.335	2.261							14	2.335	2.261	2.298
	15	1.933	1.896	1.891						15	1.933	1.896	1.9145
	16	2.045	2.05							16	2.045	2.05	2.0475
	17	1.888	1.793	1.867						17	1.888	1.867	1.8775
	18	2.068	2.036							18	2.068	2.036	2.052
	19	2.219	2.175							19	2.219	2.175	2.197
	20	1.981	2.295	2.188						20	2.188	2.295	2.2415
	21	2.146	2.101							21	2.146	2.101	2.1235
	22	2.015	1.976	1.889	2.029					22	2.015	2.029	2.022
	23	1.891	2.096	2.122						23	2.122	2.096	2.109
	24	2.181	2.248							24	2.181	2.248	2.2145
	25	2.11	2.145							25	2.11	2.145	2.1275
	26	2.111	2.166							26	2.111	2.166	2.1385
	27	1.644	1.753	1.695	1.726					27	1.726	1.753	1.7395
37 °C /168 hours		NaCl									NaCl
	sample	1. Score	2. Score	3. Score	4. Score	5. Score				sample	1. Score	2. Score	Mean value
	S 1	1.242	1.203							S 1	1.242	1.203	1.2225
	S 2	1.308	1.276							S 2	1.308	1.276	1.292
	S 3	1.303	1.259							S 3	1.303	1.259	1.281
	S 4	1.668	1.683							S 4	1.668	1.683	1.6755
	S 5	1.213	1.242							S 5	1.213	1.242	1.2275
	S 6	1.449	1.335							S 6	1.449	1.335	1.392
	S 7	1.35	1.321							S 7	1.35	1.321	1.3355
	S 8	1.267	1.459							S 8	1.267	1.459	1.363
	S 9	1.299	1.26							S 9	1.299	1.26	1.2795
	S 10	1.762	1.802							S 10	1.762	1.802	1.782
	S 11	1.357	1.295							S 11	1.357	1.295	1.326
	S 12	2.072	2.005							S 12	2.072	2.005	2.0385
	S 13	1.601	1.544							S 13	1.601	1.544	1.5725
	S 14	1.324	1.283							S 14	1.324	1.283	1.3035
	S 15	1.229	1.315							S 15	1.229	1.315	1.272
	S 16	1.32	1.077							S 16	1.32	1.077	1.1985
	S 17	1.205	1.194							S 17	1.205	1.194	1.1995
	S 18	1.35	1.324							S 18	1.35	1.324	1.337
	S 19	1.337	1.215							S 19	1.337	1.215	1.276
	S 20	1.295	1.195							S 20	1.295	1.195	1.245
	S 21	1.206	1.176							S 21	1.206	1.176	1.191
	S 22	1.395	1.216							S 22	1.395	1.216	1.3055
	S 23	0	0							S 23	0	0	0
	S 24	1.268	1.365							S 24	1.268	1.365	1.3165
	S 25	1.226	1.318							S 25	1.226	1.318	1.272
	S 26	1.344	1.148							S 26	1.344	1.148	1.246
	S 27	1.205	1.213							S 27	1.205	1.213	1.209
		no NaCl									no NaCl
	sample	1. Score	2. Score	3. Score	4. Score	5. Score				sample	1. Score	2. Score	Mean value
	1	1.294	1.275							1	1.294	1.275	1.2845
	2	1.327	1.267							2	1.327	1.267	1.297
	3	1.492	1.31							3	1.492	1.31	1.401
	4	1.276	1.199							4	1.276	1.199	1.2375
	5	1.262	1.177							5	1.262	1.177	1.2195
	6	1.279	1.331							6	1.279	1.331	1.305
	7	1.523	1.39							7	1.523	1.39	1.4565
	8	0	0							8	0	0	0
	9	1.138	1.077							9	1.138	1.077	1.1075
	10	2.039	1.937							10	2.039	1.937	1.988
	11	1.808	1.832							11	1.808	1.832	1.82
	12	2.264	2.196							12	2.264	2.196	2.23
	13	1.403	1.24							13	1.403	1.24	1.3215
	14	1.42	1.46							14	1.42	1.46	1.44
	15	1.247	1.277							15	1.247	1.277	1.262
	16	0	0							16	0	0	0
	17	1.416	1.4							17	1.416	1.4	1.408
	18	1.317	1.285							18	1.317	1.285	1.301
	19	1.424	1.241							19	1.424	1.241	1.3325
	20	1.319	1.482							20	1.319	1.482	1.4005
	21	1.376	1.252							21	1.376	1.252	1.314
	22	1.331	1.405							22	1.331	1.405	1.368
	23	1.267	1.169							23	1.267	1.169	1.218
	24	1.249	1.224							24	1.249	1.224	1.2365
	25	1.32	1.318							25	1.32	1.318	1.319
	26	1.364	1.34							26	1.364	1.34	1.352
	27	0	0							27	0	0	0

## Sheet: Final
		15 °C /48 hours						15 °C /48 hours					15 °C /48 hours						22 °C /48 hours					22 °C /48 hours					22 °C /48 hours						37 °C /48 hours					37 °C /48 hours					37 °C /48 hours
			NaCl						NaCl					NaCl			total mean			NaCl					NaCl					NaCl			total mean			NaCl					NaCl					NaCl			total mean
			1. replicate						2. replicate					3. replicate						1. replicate					2. replicate					3. replicate						1. replicate					2. replicate					3. replicate
		sample	1. Score	2. Score	Mean value			sample	1. Score	2. Score	Mean value		sample	1. Score	2. Score	Mean value			sample	1. Score	2. Score	Mean value		sample	1. Score	2. Score	Mean value		sample	1. Score	2. Score	Mean value			sample	1. Score	2. Score	Mean value		sample	1. Score	2. Score	Mean value		sample	1. Score	2. Score	Mean value
		S 1	2.054	2.042	2.048			S 1	2.044	2.086	2.065		S 1	2.221	2.165	2.193	2.102		S 1	2.186	2.106	2.146		S 1	2.093	2.101	2.097		S 1	2.261	2.256	2.2585	2.16717		S 1	2.082	2.029	2.0555		S 1	2.282	2.294	2.288		S 1	2.27	2.32	2.295	2.21283
		S 2	2.11	2.088	2.099			S 2	2.269	2.232	2.2505		S 2	2.088	2.031	2.0595	2.13633		S 2	1.873	1.935	1.904		S 2	2.123	2.043	2.083		S 2	2.155	2.151	2.153	2.04667		S 2	1.771	1.763	1.767		S 2	2.04	2.093	2.0665		S 2	2.414	2.38	2.397	2.07683
		S 3	2.033	2.124	2.0785			S 3	2.073	2.192	2.1325		S 3	1.965	1.986	1.9755	2.06217		S 3	2.124	2.118	2.121		S 3	2.23	2.259	2.2445		S 3	2.246	2.239	2.2425	2.20267		S 3	2.157	2.042	2.0995		S 3	2.276	2.292	2.284		S 3	2.089	2.038	2.0635	2.149
		S 4	1.966	1.937	1.9515			S 4	2.329	2.401	2.365		S 4	2.002	2.072	2.037	2.11783		S 4	1.973	1.977	1.975		S 4	2.188	2.1	2.144		S 4	2.331	2.257	2.294	2.13767		S 4	2.002	2.063	2.0325		S 4	2.217	2.303	2.26		S 4	2.431	2.403	2.417	2.2365
		S 5	2.156	2.138	2.147			S 5	2.02	2.048	2.034		S 5	1.985	2.001	1.993	2.058		S 5	2.258	2.202	2.23		S 5	2.131	2.184	2.1575		S 5	2.237	2.191	2.214	2.2005		S 5	2.148	2.089	2.1185		S 5	2.222	2.103	2.1625		S 5	2.293	2.312	2.3025	2.1945
		S 6	2.236	2.245	2.2405			S 6	2.225	2.307	2.266		S 6	2.026	2.198	2.112	2.20617		S 6	2.288	2.278	2.283		S 6	2.303	2.267	2.285		S 6	2.071	2.109	2.09	2.21933		S 6	NG	NG	NG		S 6	2.304	2.28	2.292		S 6	2.279	2.268	2.2735	2.28275
		S 7	2.174	2.045	2.1095			S 7	2.244	2.254	2.249		S 7	2.198	2.238	2.218	2.19217		S 7	2.047	2.188	2.1175		S 7	2.246	2.302	2.274		S 7	2.218	2.187	2.2025	2.198		S 7	2.104	2.207	2.1555		S 7	2.163	2.131	2.147		S 7	2.329	2.295	2.312	2.20483
		S 8	2.033	2.143	2.088			S 8	2.054	2.134	2.094		S 8	2.282	2.297	2.2895	2.15717		S 8	2.041	2.01	2.0255		S 8	2.281	2.167	2.224		S 8	2.162	2.199	2.1805	2.14333		S 8	2.198	2.181	2.1895		S 8	2.28	2.292	2.286		S 8	2.237	2.177	2.207	2.2275
		S 9	2.234	2.293	2.2635			S 9	2.082	2.217	2.1495		S 9	2.037	2.055	2.046	2.153		S 9	2.152	2.201	2.1765		S 9	2.309	2.268	2.2885		S 9	2.27	2.306	2.288	2.251		S 9	2.012	2.011	2.0115		S 9	2.201	2.267	2.234		S 9	2.301	2.18	2.2405	2.162
		S 10	2.048	2.345	2.1965			S 10	2.09	2.087	2.0885		S 10	2.144	2.382	2.263	2.18267		S 10	2.239	2.161	2.2		S 10	2.189	2.353	2.271		S 10	2.395	2.405	2.4	2.29033		S 10	2.125	2.181	2.153		S 10	2.205	2.208	2.2065		S 10	2.061	2.114	2.0875	2.149
		S 11	2.144	2.182	2.163			S 11	2.345	2.271	2.308		S 11	2.043	2.065	2.054	2.175		S 11	2.121	2.051	2.086		S 11	2.259	2.293	2.276		S 11	2.286	2.206	2.246	2.20267		S 11	2.267	2.27	2.2685		S 11	2.108	2.142	2.125		S 11	2.245	2.239	2.242	2.21183
		S 12	1.994	2.1	2.047			S 12	2.177	2.215	2.196		S 12	2.187	2.194	2.1905	2.1445		S 12	2.25	2.253	2.2515		S 12	2.169	2.201	2.185		S 12	2.299	2.21	2.2545	2.23033		S 12	2.197	2.171	2.184		S 12	2.126	2.14	2.133		S 12	2.284	2.321	2.3025	2.2065
		S 13	2.143	2.07	2.1065			S 13	2.049	2.134	2.0915		S 13	2.218	2.232	2.225	2.141		S 13	2.107	2.187	2.147		S 13	2.152	2.244	2.198		S 13	2.18	2.307	2.2435	2.19617		S 13	2.084	2.105	2.0945		S 13	2.229	2.285	2.257		S 13	2.37	2.344	2.357	2.23617
		S 14	2.216	2.242	2.229			S 14	2.221	2.197	2.209		S 14	2.035	1.998	2.0165	2.1515		S 14	2.305	2.176	2.2405		S 14	2.249	2.184	2.2165		S 14	2.242	2.26	2.251	2.236		S 14	2.174	2.176	2.175		S 14	2.172	2.21	2.191		S 14	2.232	2.129	2.1805	2.18217
		S 15	2.166	2.158	2.162			S 15	2.361	2.367	2.364		S 15	2.249	2.33	2.2895	2.27183		S 15	2.229	2.149	2.189		S 15	2.285	2.271	2.278		S 15	2.266	2.227	2.2465	2.23783		S 15	2.349	2.277	2.313		S 15	2.284	2.214	2.249		S 15	2.356	2.413	2.3845	2.3155
		S 16	2.127	2.178	2.1525			S 16	2.192	2.062	2.127		S 16	2.084	2.126	2.105	2.12817		S 16	2.385	2.407	2.396		S 16	2.238	2.244	2.241		S 16	2.383	2.324	2.3535	2.33017		S 16	2.079	2.169	2.124		S 16	2.192	2.109	2.1505		S 16	2.376	2.336	2.356	2.21017
		S 17	2.227	2.172	2.1995			S 17	2.352	2.23	2.291		S 17	2.191	2.288	2.2395	2.24333		S 17	2.068	2.087	2.0775		S 17	2.375	2.315	2.345		S 17	2.347	2.299	2.323	2.2485		S 17	2.196	2.173	2.1845		S 17	2.06	2.243	2.1515		S 17	2.01	2.064	2.037	2.12433
		S 18	2.183	2.129	2.156			S 18	2.063	2.231	2.147		S 18	2.327	2.261	2.294	2.199		S 18	2.246	2.187	2.2165		S 18	2.327	2.326	2.3265		S 18	2.314	2.325	2.3195	2.2875		S 18	2.037	2.302	2.1695		S 18	2.225	2.214	2.2195		S 18	2.162	2.167	2.1645	2.1845
		S 19	2.061	2.1	2.0805			S 19	2.173	2.119	2.146		S 19	2.057	2.215	2.136	2.12083		S 19	2.173	2.22	2.1965		S 19	2.232	2.36	2.296		S 19	2.382	2.366	2.374	2.28883		S 19	NG	NG	NG		S 19	2.322	2.323	2.3225		S 19	2.293	2.126	2.2095	2.266
		S 20	2.05	1.958	2.004			S 20	2.403	2.293	2.348		S 20	2.056	2.089	2.0725	2.1415		S 20	2.374	2.285	2.3295		S 20	2.378	2.35	2.364		S 20	2.364	2.285	2.3245	2.33933		S 20	NG	NG	NG		S 20	2.226	2.058	2.142		S 20	2.114	2.128	2.121	2.1315
		S 21	2.077	2.214	2.1455			S 21	2.126	2.051	2.0885		S 21	2.174	2.267	2.2205	2.1515		S 21	2.226	2.262	2.244		S 21	2.348	2.367	2.3575		S 21	2.3	2.289	2.2945	2.29867		S 21	NG	NG	NG		S 21	2.262	2.236	2.249		S 21	2.176	2.177	2.1765	2.21275
		S 22	2.146	2.05	2.098			S 22	2.247	2.254	2.2505		S 22	2.189	2.273	2.231	2.19317		S 22	2.181	2.261	2.221		S 22	2.36	2.299	2.3295		S 22	2.266	2.284	2.275	2.27517		S 22	2.029	2.143	2.086		S 22	2.249	2.032	2.1405		S 22	2.335	2.363	2.349	2.19183
		S 23	2.096	2.171	2.1335			S 23	2.104	2.097	2.1005		S 23	2.124	2.099	2.1115	2.11517		S 23	2.239	2.151	2.195		S 23	2.308	2.282	2.295		S 23	2.315	2.236	2.2755	2.25517		S 23	1.988	2.125	2.0565		S 23	2.021	2.033	2.027		S 23	2.222	2.194	2.208	2.09717
		S 24	2.216	2.242	2.229			S 24	2.188	2.224	2.206		S 24	1.988	2.087	2.0375	2.1575		S 24	2.119	2.157	2.138		S 24	2.212	2.109	2.1605		S 24	2.288	2.294	2.291	2.1965		S 24	2.102	2.111	2.1065		S 24	2.291	2.238	2.2645		S 24	2.125	2.079	2.102	2.15767
		S 25	2.115	2.125	2.12			S 25	2.115	2.121	2.118		S 25	2.248	2.313	2.2805	2.17283		S 25	2.12	2.02	2.07		S 25	2.26	2.296	2.278		S 25	2.369	2.299	2.334	2.22733		S 25	2.071	2.197	2.134		S 25	2.132	2.173	2.1525		S 25	2.182	2.19	2.186	2.1575
		S 26	2.149	2.15	2.1495			S 26	2.218	2.246	2.232		S 26	2.237	2.22	2.2285	2.20333		S 26	2.251	2.086	2.1685		S 26	2.318	2.328	2.323		S 26	2.297	2.325	2.311	2.2675		S 26	1.996	2.018	2.007		S 26	2.067	2.031	2.049		S 26	2.42	2.315	2.3675	2.14117
		S 27	2.047	2.02	2.0335			S 27	1.994	2.064	2.029		S 27	2.02	2.189	2.1045	2.05567		S 27	2.258	2.238	2.248		S 27	2.413	2.336	2.3745		S 27	2.359	2.202	2.2805	2.301		S 27	2.097	2.053	2.075		S 27	2.279	2.304	2.2915		S 27	2.399	2.363	2.381	2.24917
																	2.15309																2.23242																2.19154
		15 °C /48 hours						15 °C /48 hours					15 °C /48 hours						22 °C /48 hours					22 °C /48 hours					22 °C /48 hours						37 °C /48 hours					37 °C /48 hours					37 °C /48 hours
			no NaCl						no NaCl					no NaCl			total mean			no NaCl					no NaCl					no NaCl			total mean			no NaCl					no NaCl					no NaCl			total mean
			1. replicate						2. replicate					3. replicate						1. replicate					2. replicate					3. replicate						1. replicate					2. replicate					3. replicate
		sample	1. Score	2. Score	Mean value			sample	1. Score	2. Score	Mean value		sample	1. Score	2. Score	Mean value			sample	1. Score	2. Score	Mean value		sample	1. Score	2. Score	Mean value		sample	1. Score	2. Score	Mean value			sample	1. Score	2. Score	Mean value		sample	1. Score	2. Score	Mean value		sample	1. Score	2. Score	Mean value
		1	2.15	2.132	2.141			1	2.297	2.298	2.2975		1	2.046	2.234	2.14	2.19283		1	2.081	2.012	2.0465		1	2.234	2.209	2.2215		1	2.313	2.215	2.264	2.17733		1	2.138	2.247	2.1925		1	2.153	2.209	2.181		1	2.227	2.205	2.216	2.1965
		2	2.175	2.179	2.177			2	2.017	2.035	2.026		2	2.264	2.199	2.2315	2.14483		2	1.869	1.958	1.9135		2	1.984	2.042	2.013		2	2.317	2.298	2.3075	2.078		2	2.135	2.07	2.1025		2	2.32	2.242	2.281		2	2.031	2.196	2.1135	2.16567
		3	2.144	2.082	2.113			3	2.115	2.149	2.132		3	2.268	2.26	2.264	2.16967		3	2.244	2.16	2.202		3	2.148	2.099	2.1235		3	2.168	2.146	2.157	2.16083		3	NG	NG	NG		3	2.15	2.026	2.088		3	2.213	2.203	2.208	2.148
		4	2.008	2.054	2.031			4	2.261	2.164	2.2125		4	2.257	2.27	2.2635	2.169		4	2.032	2.147	2.0895		4	1.881	1.922	1.9015		4	2.179	2.214	2.1965	2.0625		4	2.113	2.066	2.0895		4	2.231	2.238	2.2345		4	2.142	2.04	2.091	2.13833
		5	2.297	2.234	2.2655			5	2.221	2.231	2.226		5	2.238	2.203	2.2205	2.23733		5	2.175	2.223	2.199		5	2.121	2.109	2.115		5	2.038	2.068	2.053	2.12233		5	2.131	2.143	2.137		5	2.356	2.353	2.3545		5	2.253	2.222	2.2375	2.243
		6	2.041	2.141	2.091			6	2.378	2.3	2.339		6	2.259	2.329	2.294	2.24133		6	2.185	2.244	2.2145		6	2.222	2.125	2.1735		6	2.213	2.183	2.198	2.19533		6	2.242	2.252	2.247		6	2.283	2.191	2.237		6	1.971	2.016	1.9935	2.15917
		7	2.061	2.171	2.116			7	2.267	2.31	2.2885		7	2.185	2.216	2.2005	2.20167		7	2.104	2.172	2.138		7	2.118	2.053	2.0855		7	2.058	2.134	2.096	2.1065		7	2.125	2.083	2.104		7	2.254	2.191	2.2225		7	2.089	2.011	2.05	2.1255
		8	2.36	2.206	2.283			8	2.225	2.182	2.2035		8	2.327	2.278	2.3025	2.263		8	2.038	2.064	2.051		8	1.994	1.96	1.977		8	2.141	2.244	2.1925	2.0735		8	2.019	2.039	2.029		8	2.273	2.303	2.288		8	2.193	2.159	2.176	2.16433
		9	2.123	2.111	2.117			9	2.425	2.36	2.3925		9	2.259	2.163	2.211	2.24017		9	2.105	2.076	2.0905		9	2.085	2.007	2.046		9	2.02	2.093	2.0565	2.06433		9	2.08	2.018	2.049		9	2.051	2.092	2.0715		9	2.247	2.239	2.243	2.12117
		10	2.017	2.146	2.0815			10	2.182	2.176	2.179		10	2.202	2.29	2.246	2.16883		10	2.231	2.24	2.2355		10	2.318	2.282	2.3		10	2.202	2.254	2.228	2.2545		10	2.042	2.037	2.0395		10	2.272	2.235	2.2535		10	2.209	2.219	2.214	2.169
		11	2.182	2.176	2.179			11	2.245	2.299	2.272		11	2.164	2.21	2.187	2.21267		11	2.154	2.074	2.114		11	2.008	2.068	2.038		11	2.112	2.144	2.128	2.09333		11	2.034	2.239	2.1365		11	2.278	2.26	2.269		11	2.267	2.256	2.2615	2.22233
		12	2.163	2.107	2.135			12	2.077	2.167	2.122		12	2.262	2.183	2.2225	2.15983		12	2.215	2.192	2.2035		12	1.851	1.901	1.876		12	2.274	2.211	2.2425	2.10733		12	2.169	2.176	2.1725		12	2.305	2.365	2.335		12	2.316	2.311	2.3135	2.27367
		13	1.98	2.044	2.012			13	2.061	2.005	2.033		13	2.139	2.182	2.1605	2.0685		13	1.967	1.954	1.9605		13	2.249	2.251	2.25		13	2.315	2.32	2.3175	2.176		13	NG	NG	NG		13	2.091	2.008	2.0495		13	2.047	2.015	2.031	2.04025
		14	2.187	2.145	2.166			14	2.081	2.164	2.1225		14	2.016	2.04	2.028	2.1055		14	2.233	2.115	2.174		14	2.194	2.221	2.2075		14	2.154	2.194	2.174	2.18517		14	2.29	2.211	2.2505		14	1.994	1.989	1.9915		14	1.981	1.963	1.972	2.07133
		15	2.205	2.237	2.221			15	2.091	2.09	2.0905		15	2.247	2.298	2.2725	2.19467		15	2.07	2.022	2.046		15	2.005	2.022	2.0135		15	2.188	2.198	2.193	2.08417		15	NG	NG	NG		15	1.951	1.98	1.9655		15	2.072	2.102	2.087	2.02625
		16	2.067	2.129	2.098			16	1.959	2.04	1.9995		16	2.031	2.087	2.059	2.05217		16	1.925	2.052	1.9885		16	2.147	2.182	2.1645		16	2.085	2.182	2.1335	2.0955		16	2.208	2.19	2.199		16	2.338	2.344	2.341		16	2.189	2.17	2.1795	2.23983
		17	2.114	2.002	2.058			17	2.104	2.178	2.141		17	1.955	2.03	1.9925	2.06383		17	2.042	2.048	2.045		17	2.274	2.258	2.266		17	2.269	2.119	2.194	2.16833		17	2.036	2.117	2.0765		17	2.087	2.016	2.0515		17	2.139	2.038	2.0885	2.07217
		18	2.089	2.079	2.084			18	2.038	1.958	1.998		18	1.892	1.967	1.9295	2.00383		18	1.995	2.05	2.0225		18	2.191	2.065	2.128		18	2.219	2.122	2.1705	2.107		18	2.045	2.208	2.1265		18	1.976	1.88	1.928		18	2.309	2.155	2.232	2.0955
		19	2	2.227	2.1135			19	2.015	2.009	2.012		19	2.088	2.145	2.1165	2.08067		19	2.001	2.028	2.0145		19	2.03	2.033	2.0315		19	2.202	2.211	2.2065	2.08417		19	2.084	2.034	2.059		19	2.039	2.06	2.0495		19	2.25	2.351	2.3005	2.13633
		20	2.117	2.029	2.073			20	2.028	2.064	2.046		20	1.916	2.072	1.994	2.03767		20	1.974	2.036	2.005		20	2.109	2.057	2.083		20	2.211	2.255	2.233	2.107		20	NG	NG	NG		20	2.244	2.301	2.2725		20	2.093	2.242	2.1675	2.22
		21	2.091	2.108	2.0995			21	2.016	1.99	2.003		21	2.042	2.097	2.0695	2.05733		21	2.03	2.025	2.0275		21	2.134	2.128	2.131		21	2.205	2.292	2.2485	2.13567		21	NG	NG	NG		21	2.14	2.067	2.1035		21	2.216	2.294	2.255	2.17925
		22	2.169	2.107	2.138			22	2.136	2.141	2.1385		22	2.161	2.083	2.122	2.13283		22	2.174	2.147	2.1605		22	2.261	2.23	2.2455		22	2.193	2.156	2.1745	2.1935		22	2.085	2.097	2.091		22	2.092	2.127	2.1095		22	2.305	2.33	2.3175	2.17267
		23	2.044	2.162	2.103			23	2.048	1.96	2.004		23	2.129	2.152	2.1405	2.0825		23	2.068	2.095	2.0815		23	2.052	2.128	2.09		23	2.11	2.137	2.1235	2.09833		23	2.038	2.034	2.036		23	1.992	1.958	1.975		23	2.155	2.115	2.135	2.04867
		24	2.061	2.061	2.061			24	2.102	2.174	2.138		24	2.185	2.194	2.1895	2.1295		24	2.113	2.052	2.0825		24	2.106	1.999	2.0525		24	2.252	2.265	2.2585	2.13117		24	2.064	2.076	2.07		24	2.265	2.284	2.2745		24	2.169	2.02	2.0945	2.14633
		25	2.177	2.124	2.1505			25	2.266	2.191	2.2285		25	2.254	2.319	2.2865	2.22183		25	2.076	2.132	2.104		25	2.003	2.035	2.019		25	2.103	2.083	2.093	2.072		25	NG	NG	NG		25	2.087	2.136	2.1115		25	2.073	2.019	2.046	2.07875
		26	2.417	2.383	2.4			26	2.256	2.296	2.276		26	2.168	2.163	2.1655	2.2805		26	2.091	2.141	2.116		26	2.112	2.167	2.1395		26	2.27	2.213	2.2415	2.16567		26	NG	NG	NG		26	2.292	2.284	2.288		26	1.368	1.364	1.366	1.827
		27	2.171	2.093	2.132			27	2.197	2.12	2.1585		27	2.302	2.355	2.3285	2.20633		27	2.21	2.136	2.173		27	2.096	2.135	2.1155		27	2.162	2.246	2.204	2.16417		27	2.003	2.069	2.036		27	2.244	2.255	2.2495		27	2.23	2.215	2.2225	2.16933
																	2.15255																2.12828																2.1352
		15 °C /72 hours						15 °C /72 hours					15 °C /72 hours						22 °C /72 hours					22 °C /72 hours					22 °C /72 hours						37 °C /72 hours					37 °C /72 hours					37 °C /72 hours
			NaCl						NaCl					NaCl			total mean			NaCl					NaCl					NaCl			total mean			NaCl					NaCl					NaCl			total mean
			1. replicate						2. replicate					3. replicate						1. replicate					2. replicate					3. replicate						1. replicate					2. replicate					3. replicate
		sample	1. Score	2. Score	Mean value			sample	1. Score	2. Score	Mean value		sample	1. Score	2. Score	Mean value			sample	1. Score	2. Score	Mean value		sample	1. Score	2. Score	Mean value		sample	1. Score	2. Score	Mean value			sample	1. Score	2. Score	Mean value		sample	1. Score	2. Score	Mean value		sample	1. Score	2. Score	Mean value
		S 1	1.968	2.063	2.0155			S 1	2.197	2.26	2.2285		S 1	2.294	2.308	2.301	2.18167		S 1	1.729	1.789	1.759		S 1	2.242	2.142	2.192		S 1	2.291	2.254	2.2725	2.0745		S 1	2.006	2.056	2.031		S 1	2.166	2.083	2.1245		S 1	2.146	2.341	2.2435	2.133
		S 2	2.155	2.168	2.1615			S 2	2.224	2.176	2.2		S 2	2.228	2.171	2.1995	2.187		S 2	1.893	1.915	1.904		S 2	2.337	2.322	2.3295		S 2	2.372	2.282	2.327	2.18683		S 2	1.762	1.681	1.7215		S 2	2.3	2.182	2.241		S 2	2.043	2.069	2.056	2.00617
		S 3	2.022	2.105	2.0635			S 3	2.4	2.363	2.3815		S 3	2.27	2.383	2.3265	2.25717		S 3	2.001	1.972	1.9865		S 3	2.32	2.257	2.2885		S 3	2.285	2.244	2.2645	2.17983		S 3	1.971	2.067	2.019		S 3	2.251	2.21	2.2305		S 3	2.206	2.26	2.233	2.16083
		S 4	2.216	2.2	2.208			S 4	2.186	2.222	2.204		S 4	2.306	2.33	2.318	2.24333		S 4	2.126	1.993	2.0595		S 4	2.355	2.255	2.305		S 4	2.333	2.341	2.337	2.23383		S 4	1.612	1.671	1.6415		S 4	2.265	2.146	2.2055		S 4	2.197	2.184	2.1905	2.0125
		S 5	2.13	2.002	2.066			S 5	2.213	2.212	2.2125		S 5	2.18	2.128	2.154	2.14417		S 5	2.022	2.057	2.0395		S 5	2.275	2.356	2.3155		S 5	2.339	2.32	2.3295	2.22817		S 5	1.795	1.84	1.8175		S 5	2.212	2.152	2.182		S 5	2.056	2.058	2.057	2.01883
		S 6	2.098	2.221	2.1595			S 6	2.393	2.287	2.34		S 6	2.331	2.26	2.2955	2.265		S 6	2.161	2.045	2.103		S 6	2.366	2.313	2.3395		S 6	2.383	2.266	2.3245	2.25567		S 6	NG	NG	NG		S 6	2.236	2.373	2.3045		S 6	2.17	2.134	2.152	2.22825
		S 7	2.066	2.036	2.051			S 7	2.204	2.308	2.256		S 7	2.299	2.337	2.318	2.20833		S 7	2.253	2.257	2.255		S 7	2.307	2.254	2.2805		S 7	2.106	2.179	2.1425	2.226		S 7	2.14	2.011	2.0755		S 7	2.078	2.112	2.095		S 7	2.226	2.3	2.263	2.1445
		S 8	2.189	2.204	2.1965			S 8	2.245	2.204	2.2245		S 8	2.203	2.275	2.239	2.22		S 8	2.18	2.15	2.165		S 8	2.275	2.309	2.292		S 8	2.169	2.228	2.1985	2.2185		S 8	1.998	2.03	2.014		S 8	2.258	2.29	2.274		S 8	2.229	2.035	2.132	2.14
		S 9	2.168	2.04	2.104			S 9	2.315	2.304	2.3095		S 9	2.308	2.352	2.33	2.24783		S 9	2.061	2.055	2.058		S 9	2.162	2.134	2.148		S 9	2.219	2.181	2.2	2.13533		S 9	2.107	2.086	2.0965		S 9	2.224	2.313	2.2685		S 9	2.048	2.11	2.079	2.148
		S 10	2.316	2.317	2.3165			S 10	2.445	2.355	2.4		S 10	2.355	2.438	2.3965	2.371		S 10	2.019	2.031	2.025		S 10	2.368	2.431	2.3995		S 10	2.265	2.192	2.2285	2.21767		S 10	2.008	2.214	2.111		S 10	2.341	2.318	2.3295		S 10	2.221	2.301	2.261	2.23383
		S 11	1.062	0	0.531			S 11	2.33	2.361	2.3455		S 11	2.266	2.322	2.294	1.7235		S 11	2.125	2.123	2.124		S 11	2.254	2.237	2.2455		S 11	2.288	2.23	2.259	2.2095		S 11	2.001	2.006	2.0035		S 11	2.233	2.137	2.185		S 11	2.195	2.211	2.203	2.1305
		S 12	2.2	2.207	2.2035			S 12	2.184	2.133	2.1585		S 12	2.127	2.248	2.1875	2.18317		S 12	2.064	2.028	2.046		S 12	2.321	2.302	2.3115		S 12	2.33	2.24	2.285	2.21417		S 12	2.09	2.098	2.094		S 12	2.221	2.237	2.229		S 12	2.256	2.292	2.274	2.199
		S 13	2.129	2.028	2.0785			S 13	2.154	2.165	2.1595		S 13	2.26	2.352	2.306	2.18133		S 13	2.085	1.965	2.025		S 13	2.168	2.128	2.148		S 13	2.269	2.205	2.237	2.13667		S 13	2.153	2.076	2.1145		S 13	2.346	2.437	2.3915		S 13	2.279	2.129	2.204	2.23667
		S 14	2.157	2.242	2.1995			S 14	2.285	2.331	2.308		S 14	2.354	2.379	2.3665	2.29133		S 14	2.086	1.94	2.013		S 14	2.298	2.234	2.266		S 14	2.195	2.134	2.1645	2.14783		S 14	2.11	2.078	2.094		S 14	2.301	2.33	2.3155		S 14	2.192	2.222	2.207	2.2055
		S 15	2.209	2.22	2.2145			S 15	2.34	2.189	2.2645		S 15	2.347	2.318	2.3325	2.2705		S 15	2.03	2.014	2.022		S 15	2.284	2.179	2.2315		S 15	2.256	2.226	2.241	2.16483		S 15	2.015	1.973	1.994		S 15	2.086	2.046	2.066		S 15	2.355	2.399	2.377	2.14567
		S 16	2.257	2.106	2.1815			S 16	2.273	2.166	2.2195		S 16	2.252	2.321	2.2865	2.22917		S 16	2.033	1.99	2.0115		S 16	2.153	2.136	2.1445		S 16	2.232	2.274	2.253	2.13633		S 16	1.968	1.938	1.953		S 16	2.199	2.25	2.2245		S 16	2.299	2.348	2.3235	2.167
		S 17	2.143	2.131	2.137			S 17	2.307	2.326	2.3165		S 17	2.131	2.123	2.127	2.1935		S 17	2.099	2.151	2.125		S 17	2.215	2.156	2.1855		S 17	2.204	2.18	2.192	2.1675		S 17	2.162	2.128	2.145		S 17	2.22	2.234	2.227		S 17	2.342	2.087	2.2145	2.1955
		S 18	2.189	2.196	2.1925			S 18	2.29	2.281	2.2855		S 18	2.253	2.312	2.2825	2.2535		S 18	2.02	2.025	2.0225		S 18	2.089	2.054	2.0715		S 18	2.147	2.104	2.1255	2.07317		S 18	2.039	2.034	2.0365		S 18	2.345	2.295	2.32		S 18	2.333	2.066	2.1995	2.18533
		S 19	2.148	2.206	2.177			S 19	2.271	2.285	2.278		S 19	2.292	2.278	2.285	2.24667		S 19	2.139	2.147	2.143		S 19	2.052	2.142	2.097		S 19	2.216	2.048	2.132	2.124		S 19	NG	NG	NG		S 19	2.19	2.17	2.18		S 19	2.048	2.241	2.1445	2.16225
		S 20	2.188	2.164	2.176			S 20	2.173	2.199	2.186		S 20	2.259	2.359	2.309	2.22367		S 20	2.075	2.126	2.1005		S 20	2.231	2.213	2.222		S 20	2.173	2.189	2.181	2.16783		S 20	NG	NG	NG		S 20	2.299	2.306	2.3025		S 20	1.992	2.012	2.002	2.15225
		S 21	2.133	2.213	2.173			S 21	2.294	2.262	2.278		S 21	2.287	2.249	2.268	2.23967		S 21	2.225	2.222	2.2235		S 21	2.224	2.244	2.234		S 21	2.177	2.116	2.1465	2.20133		S 21	NG	NG	NG		S 21	2.16	2.205	2.1825		S 21	2.199	2.274	2.2365	2.2095
		S 22	2.105	2.001	2.053			S 22	2.096	2.266	2.181		S 22	2.253	2.083	2.168	2.134		S 22	2.019	1.932	1.9755		S 22	2.175	2.104	2.1395		S 22	2.187	2.123	2.155	2.09		S 22	1.893	1.902	1.8975		S 22	2.044	2.256	2.15		S 22	2.307	2.33	2.3185	2.122
		S 23	2.086	2.122	2.104			S 23	1.94	1.978	1.959		S 23	2.257	2.115	2.186	2.083		S 23	1.989	2.039	2.014		S 23	2.079	2.14	2.1095		S 23	2.145	2.155	2.15	2.09117		S 23	1.952	1.899	1.9255		S 23	2.196	2.132	2.164		S 23	2.257	2.092	2.1745	2.088
		S 24	2.071	2.071	2.071			S 24	2.258	2.189	2.2235		S 24	2.174	2.165	2.1695	2.15467		S 24	2.025	1.966	1.9955		S 24	2.185	2.091	2.138		S 24	2.202	2.143	2.1725	2.102		S 24	2.138	2.126	2.132		S 24	2.151	2.189	2.17		S 24	2.34	2.322	2.331	2.211
		S 25	2.136	2.167	2.1515			S 25	2.183	2.16	2.1715		S 25	2.157	2.142	2.1495	2.1575		S 25	2.079	2.103	2.091		S 25	2.328	2.313	2.3205		S 25	2.353	2.233	2.293	2.23483		S 25	2.032	2.128	2.08		S 25	2.314	2.326	2.32		S 25	2.258	2.203	2.2305	2.21017
		S 26	2.035	2.06	2.0475			S 26	2.133	2.171	2.152		S 26	2.219	2.135	2.177	2.1255		S 26	2.04	2.242	2.141		S 26	2.286	2.232	2.259		S 26	2.318	2.306	2.312	2.23733		S 26	1.996	1.931	1.9635		S 26	2.277	2.329	2.303		S 26	2.287	2.245	2.266	2.1775
		S 27	2.024	2.055	2.0395			S 27	2.181	2.185	2.183		S 27	2.25	2.209	2.2295	2.15067		S 27	2.285	2.269	2.277		S 27	2.109	2.187	2.148		S 27	2.097	2.084	2.0905	2.17183		S 27	2.051	2.04	2.0455		S 27	2.294	2.343	2.3185		S 27	2.246	2.29	2.268	2.21067
																	2.19136																2.17136																2.15683
		15 °C /72 hours						15 °C /72 hours					15 °C /72 hours						22 °C /72 hours					22 °C /72 hours					22 °C /72 hours						37 °C /72 hours					37 °C /72 hours					37 °C /72 hours
			no NaCl						no NaCl					no NaCl			total mean			no NaCl					no NaCl					no NaCl			total mean			no NaCl					no NaCl					no NaCl			total mean
			1. replicate						2. replicate					3. replicate						1. replicate					2. replicate					3. replicate						1. replicate					2. replicate					3. replicate
		sample	1. Score	2. Score	Mean value			sample	1. Score	2. Score	Mean value		sample	1. Score	2. Score	Mean value			sample	1. Score	2. Score	Mean value		sample	1. Score	2. Score	Mean value		sample	1. Score	2. Score	Mean value			sample	1. Score	2. Score	Mean value		sample	1. Score	2. Score	Mean value		sample	1. Score	2. Score	Mean value
		1	2.288	2.188	2.238			1	2.01	2.057	2.0335		1	2.179	2.079	2.129	2.1335		1	2.163	2.186	2.1745		S 1	2.227	2.123	2.175		S 1	2.279	2.329	2.304	2.21783		1	2.163	2.206	2.1845		1	2.063	2.077	2.07		1	1.979	1.988	1.9835	2.07933
		2	2.075	2.017	2.046			2	2.254	2.226	2.24		2	2.15	2.165	2.1575	2.14783		2	2.179	2.173	2.176		S 2	2.072	2.114	2.093		S 2	2.341	2.285	2.313	2.194		2	2.001	2.078	2.0395		2	2.054	2.082	2.068		2	2.062	1.923	1.9925	2.03333
		3	2.159	2.224	2.1915			3	2.144	2.143	2.1435		3	2.213	2.262	2.2375	2.19083		3	2.186	2.142	2.164		S 3	2.238	2.295	2.2665		S 3	2.19	2.084	2.137	2.18917		3	NG	NG	NG		3	2.02	2.037	2.0285		3	1.91	1.9	1.905	1.96675
		4	2.048	2.068	2.058			4	2.247	2.195	2.221		4	2.199	2.153	2.176	2.15167		4	2.169	2.077	2.123		S 4	2.267	2.087	2.177		S 4	2.283	2.166	2.2245	2.17483		4	1.895	1.9	1.8975		4	2.235	2.155	2.195		4	2.131	1.926	2.0285	2.04033
		5	2.069	2.188	2.1285			5	2.26	2.137	2.1985		5	2.215	2.245	2.23	2.18567		5	2.128	2.006	2.067		S 5	2.155	2.201	2.178		S 5	2.235	2.107	2.171	2.13867		5	2.024	1.943	1.9835		5	1.833	1.789	1.811		5	2.035	2.021	2.028	1.94083
		6	2.11	2.031	2.0705			6	2.273	2.257	2.265		6	2.26	2.216	2.238	2.19117		6	1.96	2.019	1.9895		S 6	2.264	2.068	2.166		S 6	2.099	2.106	2.1025	2.086		6	1.999	1.938	1.9685		6	2.097	2.141	2.119		6	2.014	2.121	2.0675	2.05167
		7	2.105	2.17	2.1375			7	2.191	2.23	2.2105		7	2.141	2.211	2.176	2.17467		7	2.02	2.052	2.036		S 7	2.227	2.138	2.1825		S 7	2.386	2.163	2.2745	2.16433		7	1.9	1.942	1.921		7	2.051	1.968	2.0095		7	2.126	2.243	2.1845	2.03833
		8	2.305	2.178	2.2415			8	1.931	1.925	1.928		8	2.166	2.108	2.137	2.10217		8	2.003	2.051	2.027		S 8	1.993	2.03	2.0115		S 8	2.263	2.228	2.2455	2.09467		8	2.117	2.188	2.1525		8	2.082	1.946	2.014		8	1.932	1.894	1.913	2.0265
		9	2.246	2.277	2.2615			9	2.039	2.111	2.075		9	2.164	2.199	2.1815	2.17267		9	2.028	2.177	2.1025		S 9	2.133	2.201	2.167		S 9	2.315	2.328	2.3215	2.197		9	1.801	1.817	1.809		9	2.166	2.245	2.2055		9	2.233	2.143	2.188	2.0675
		10	2.181	2.225	2.203			10	2.144	2.15	2.147		10	2.166	2.239	2.2025	2.18417		10	2.236	2.234	2.235		S 10	2.412	2.325	2.3685		S 10	2.254	2.126	2.19	2.2645		10	1.939	1.894	1.9165		10	2.016	2.03	2.023		10	2.035	1.993	2.014	1.9845
		11	2.104	2.077	2.0905			11	2.315	2.187	2.251		11	2.168	2.18	2.174	2.17183		11	2.162	2.172	2.167		S 11	2.248	2.226	2.237		S 11	2.315	2.251	2.283	2.229		11	1.927	1.944	1.9355		11	2.083	2.052	2.0675		11	2.153	2.09	2.1215	2.0415
		12	2.055	2.036	2.0455			12	2.334	2.325	2.3295		12	2.342	2.313	2.3275	2.23417		12	2.203	2.189	2.196		S 12	2.161	2.145	2.153		S 12	2.285	2.128	2.2065	2.18517		12	2.048	2.103	2.0755		12	2.111	2.113	2.112		12	2.158	2.003	2.0805	2.08933
		13	2.123	2.094	2.1085			13	2.051	2.095	2.073		13	2.262	2.195	2.2285	2.13667		13	2.143	2.135	2.139		S 13	2.136	2.185	2.1605		S 13	2.31	2.278	2.294	2.19783		13	2.235	2.094	2.1645		13	2.361	2.348	2.3545		13	2.318	2.401	2.3595	2.29283
		14	2.077	2.138	2.1075			14	2.367	2.375	2.371		14	2.149	2.172	2.1605	2.213		14	1.972	1.978	1.975		S 14	2.201	2.22	2.2105		S 14	2.255	2.203	2.229	2.13817		14	2.053	2.07	2.0615		14	2.036	2.156	2.096		14	2.335	2.261	2.298	2.15183
		15	1.991	2.002	1.9965			15	2.212	2.172	2.192		15	2.205	2.26	2.2325	2.14033		15	2.058	2.176	2.117		S 15	2.302	2.144	2.223		S 15	2.34	2.32	2.33	2.22333		15	2.264	2.173	2.2185		15	2.007	2.038	2.0225		15	1.933	1.896	1.9145	2.05183
		16	2.038	1.968	2.003			16	2.049	2.027	2.038		16	2.261	2.257	2.259	2.1		16	1.923	1.784	1.8535		S 16	2.2	2.19	2.195		S 16	2.369	2.338	2.3535	2.134		16	2.142	2.106	2.124		16	2.021	2.173	2.097		16	2.045	2.05	2.0475	2.0895
		17	2.15	2.231	2.1905			17	2.199	2.225	2.212		17	2.312	2.225	2.2685	2.22367		17	2.072	2.143	2.1075		S 17	2.307	2.355	2.331		S 17	2.291	2.277	2.284	2.24083		17	2.094	2.063	2.0785		17	1.987	1.984	1.9855		17	1.888	1.867	1.8775	1.9805
		18	1.878	1.945	1.9115			18	2.233	2.156	2.1945		18	2.239	2.255	2.247	2.11767		18	2.177	2.231	2.204		S 18	2.253	2.225	2.239		S 18	2.292	2.275	2.2835	2.24217		18	1.901	1.866	1.8835		18	2.31	2.29	2.3		18	2.068	2.036	2.052	2.0785
		19	2.095	2.101	2.098			19	2.252	2.195	2.2235		19	2.377	2.279	2.328	2.2165		19	2.036	2.088	2.062		S 19	2.42	2.256	2.338		S 19	2.246	2.286	2.266	2.222		19	2.03	2.057	2.0435		19	2.089	2.135	2.112		19	2.219	2.175	2.197	2.1175
		20	2.041	2.002	2.0215			20	2.048	2.065	2.0565		20	2.165	2.215	2.19	2.08933		20	1.93	2.001	1.9655		S 20	2.186	2.214	2.2		S 20	2.162	2.166	2.164	2.10983		20	NG	NG	NG		20	2.378	2.431	2.4045		20	2.188	2.295	2.2415	2.323
		21	2.141	2.039	2.09			21	2.26	2.195	2.2275		21	2.232	2.298	2.265	2.19417		21	2.153	2.133	2.143		S 21	2.112	2.25	2.181		S 21	2.193	2.179	2.186	2.17		21	NG	NG	NG		21	2.052	2.024	2.038		21	2.146	2.101	2.1235	2.08075
		22	1.943	2.014	1.9785			22	2.176	2.216	2.196		22	2.392	2.358	2.375	2.18317		22	1.961	1.968	1.9645		S 22	2.162	2.249	2.2055		S 22	2.331	2.272	2.3015	2.15717		22	1.895	1.919	1.907		22	2.28	2.33	2.305		22	2.015	2.029	2.022	2.078
		23	1.977	1.947	1.962			23	2.152	2.169	2.1605		23	2.163	2.093	2.128	2.0835		23	1.999	2.004	2.0015		S 23	2.133	2.185	2.159		S 23	2.184	2.223	2.2035	2.12133		23	1.84	1.882	1.861		23	1.861	1.878	1.8695		23	2.122	2.096	2.109	1.9465
		24	2.022	2.027	2.0245			24	2.051	2.137	2.094		24	2.259	2.314	2.2865	2.135		24	2.157	2.202	2.1795		S 24	2.292	2.323	2.3075		S 24	2.268	2.226	2.247	2.24467		24	1.954	1.98	1.967		24	2.07	2.157	2.1135		24	2.181	2.248	2.2145	2.09833
		25	2.068	2.022	2.045			25	2.087	2.183	2.135		25	2.368	2.29	2.329	2.16967		25	2.203	2.057	2.13		S 25	2.087	2.017	2.052		S 25	2.277	2.328	2.3025	2.1615		25	NG	NG	NG		25	2.055	2.194	2.1245		25	2.11	2.145	2.1275	2.126
		26	2.207	2.06	2.1335			26	2.131	2.091	2.111		26	2.219	2.276	2.2475	2.164		26	2.059	1.977	2.018		S 26	2.336	2.21	2.273		S 26	2.224	2.186	2.205	2.16533		26	1.957	1.994	1.9755		26	2.068	1.944	2.006		26	2.111	2.166	2.1385	2.04
		27	1.991	1.927	1.959			27	2.167	2.214	2.1905		27	2.25	2.201	2.2255	2.125		27	2.197	2.197	2.197		S 27	2.245	2.219	2.232		S 27	2.319	2.376	2.3475	2.25883		27	1.994	2.022	2.008		27	1.959	1.871	1.915		27	1.726	1.753	1.7395	1.8875
																	2.16044																2.1823																2.06306
		15 °C /168 hours						15 °C /168 hours					15 °C /168 hours						22 °C /168 hours					22 °C /168 hours					22 °C /168 hours						37 °C /168 hours					37 °C /168 hours					37 °C /168 hours
			NaCl						NaCl					NaCl			total mean			NaCl					NaCl					NaCl			total mean			NaCl					NaCl					NaCl			total mean
			1. replicate						2. replicate					3. replicate						1. replicate					2. replicate					3. replicate						1. replicate					2. replicate					3. replicate
		sample	1. Score	2. Score	Mean value			sample	1. Score	2. Score	Mean value		sample	1. Score	2. Score	Mean value			sample	1. Score	2. Score	Mean value		sample	1. Score	2. Score	Mean value		sample	1. Score	2. Score	Mean value			sample	1. Score	2. Score	Mean value		sample	1. Score	2. Score	Mean value		sample	1. Score	2. Score	Mean value
		S 1	2.059	2.116	2.0875			S 1	2.002	1.968	1.985		S 1	2.246	2.206	2.226	2.0995		S 1	1.886	1.985	1.9355		S 1	1.83	1.754	1.792		S 1	1.884	1.866	1.875	1.8675		S 1	1.671	1.612	1.6415		S 1	1.334	1.29	1.312		S 1	1.242	1.203	1.2225	1.392
		S 2	1.996	1.837	1.9165			S 2	2.04	1.959	1.9995		S 2	2.065	1.655	1.86	1.92533		S 2	1.759	1.78	1.7695		S 2	1.731	1.863	1.797		S 2	1.888	1.902	1.895	1.8205		S 2	1.462	1.421	1.4415		S 2	1.389	1.239	1.314		S 2	1.308	1.276	1.292	1.34917
		S 3	1.804	1.763	1.7835			S 3	2.338	2.081	2.2095		S 3	1.974	2.015	1.9945	1.99583		S 3	1.927	1.888	1.9075		S 3	1.906	1.903	1.9045		S 3	1.783	1.865	1.824	1.87867		S 3	1.859	1.83	1.8445		S 3	1.485	1.301	1.393		S 3	1.303	1.259	1.281	1.50617
		S 4	2.044	1.922	1.983			S 4	2.143	2.061	2.102		S 4	2.07	2.143	2.1065	2.06383		S 4	2.002	1.834	1.918		S 4	1.796	1.74	1.768		S 4	1.871	1.871	1.871	1.85233		S 4	1.305	1.341	1.323		S 4	1.258	1.481	1.3695		S 4	1.668	1.683	1.6755	1.456
		S 5	1.909	1.963	1.936			S 5	2.266	2.14	2.203		S 5	2.17	2.023	2.0965	2.0785		S 5	2.079	1.955	2.017		S 5	1.793	1.755	1.774		S 5	1.84	1.828	1.834	1.875		S 5	1.722	1.735	1.7285		S 5	1.906	1.867	1.8865		S 5	1.213	1.242	1.2275	1.61417
		S 6	2.017	2.017	2.017			S 6	2.238	2.186	2.212		S 6	1.946	1.801	1.8735	2.03417		S 6	1.936	1.853	1.8945		S 6	1.999	1.979	1.989		S 6	1.791	1.736	1.7635	1.88233		S 6	NG	NG	NG		S 6	1.372	1.335	1.3535		S 6	1.449	1.335	1.392	1.37275
		S 7	1.907	1.898	1.9025			S 7	2.039	1.889	1.964		S 7	2.043	1.98	2.0115	1.95933		S 7	1.948	1.969	1.9585		S 7	1.865	1.814	1.8395		S 7	1.909	1.969	1.939	1.91233		S 7	1.197	1.161	1.179		S 7	1.292	1.252	1.272		S 7	1.35	1.321	1.3355	1.26217
		S 8	1.916	1.889	1.9025			S 8	2.076	1.839	1.9575		S 8	2.193	2.145	2.169	2.00967		S 8	2.024	1.996	2.01		S 8	2.096	2.094	2.095		S 8	1.964	1.901	1.9325	2.0125		S 8	1.431	1.522	1.4765		S 8	1.323	1.274	1.2985		S 8	1.267	1.459	1.363	1.37933
		S 9	2.039	2.205	2.122			S 9	2.323	2.222	2.2725		S 9	2.277	2.294	2.2855	2.22667		S 9	2.021	1.958	1.9895		S 9	1.88	1.851	1.8655		S 9	1.971	1.924	1.9475	1.93417		S 9	1.395	1.448	1.4215		S 9	1.264	1.209	1.2365		S 9	1.299	1.26	1.2795	1.3125
		S 10	2.12	2.09	2.105			S 10	2.144	2.261	2.2025		S 10	2.05	1.885	1.9675	2.09167		S 10	1.445	1.83	1.6375		S 10	1.98	1.999	1.9895		S 10	2.011	2.023	2.017	1.88133		S 10	1.606	1.412	1.509		S 10	1.975	2.031	2.003		S 10	1.762	1.802	1.782	1.76467
		S 11	1.761	2.058	1.9095			S 11	2.08	2.052	2.066		S 11	2.28	2.155	2.2175	2.06433		S 11	1.998	2.066	2.032		S 11	2.036	2.081	2.0585		S 11	2.091	2.009	2.05	2.04683		S 11	2.062	2.063	2.0625		S 11	1.653	1.858	1.7555		S 11	1.357	1.295	1.326	1.71467
		S 12	2.161	2.097	2.129			S 12	2.323	2.226	2.2745		S 12	2.147	1.935	2.041	2.14817		S 12	1.992	2.042	2.017		S 12	2.172	2.074	2.123		S 12	1.822	1.932	1.877	2.00567		S 12	1.383	1.42	1.4015		S 12	2.019	2.013	2.016		S 12	2.072	2.005	2.0385	1.81867
		S 13	2.042	2.032	2.037			S 13	2.095	2.122	2.1085		S 13	2.116	2.072	2.094	2.07983		S 13	2.022	2.059	2.0405		S 13	2.119	2.12	2.1195		S 13	1.862	1.813	1.8375	1.99917		S 13	1.512	1.382	1.447		S 13	1.374	1.355	1.3645		S 13	1.601	1.544	1.5725	1.46133
		S 14	1.996	2.044	2.02			S 14	2.142	2.085	2.1135		S 14	2.012	1.737	1.8745	2.00267		S 14	2.047	2.057	2.052		S 14	2.002	2.072	2.037		S 14	1.899	1.917	1.908	1.999		S 14	1.782	1.576	1.679		S 14	1.313	1.398	1.3555		S 14	1.324	1.283	1.3035	1.446
		S 15	2.011	2.054	2.0325			S 15	2.107	1.985	2.046		S 15	2.103	1.944	2.0235	2.034		S 15	2.055	2.058	2.0565		S 15	2.016	2.096	2.056		S 15	1.871	1.857	1.864	1.99217		S 15	1.848	1.772	1.81		S 15	1.213	1.322	1.2675		S 15	1.229	1.315	1.272	1.44983
		S 16	1.978	2.088	2.033			S 16	2.119	2.059	2.089		S 16	2.067	1.934	2.0005	2.04083		S 16	2.009	1.981	1.995		S 16	1.863	1.844	1.8535		S 16	1.9	1.826	1.863	1.90383		S 16	1.884	1.816	1.85		S 16	1.246	1.19	1.218		S 16	1.32	1.077	1.1985	1.42217
		S 17	1.988	1.912	1.95			S 17	2.145	1.942	2.0435		S 17	2.09	2.085	2.0875	2.027		S 17	2.065	1.924	1.9945		S 17	1.79	1.671	1.7305		S 17	1.852	1.856	1.854	1.85967		S 17	1.569	1.588	1.5785		S 17	1.439	1.186	1.3125		S 17	1.205	1.194	1.1995	1.3635
		S 18	1.977	2.001	1.989			S 18	2.267	2.063	2.165		S 18	2.157	2.139	2.148	2.10067		S 18	1.948	2	1.974		S 18	2.02	2.044	2.032		S 18	1.946	1.874	1.91	1.972		S 18	NG	NG	NG		S 18	1.249	1.23	1.2395		S 18	1.35	1.324	1.337	1.28825
		S 19	2.095	2.016	2.0555			S 19	2.065	1.832	1.9485		S 19	2.306	2.097	2.2015	2.0685		S 19	1.979	2.039	2.009		S 19	1.899	1.938	1.9185		S 19	1.969	1.88	1.9245	1.95067		S 19	NG	NG	NG		S 19	1.519	1.463	1.491		S 19	1.337	1.215	1.276	1.3835
		S 20	2.034	2.03	2.032			S 20	2.23	2.032	2.131		S 20	2.114	1.881	1.9975	2.0535		S 20	1.988	1.877	1.9325		S 20	2.176	2.143	2.1595		S 20	1.89	1.96	1.925	2.00567		S 20	NG	NG	NG		S 20	1.221	1.249	1.235		S 20	1.295	1.195	1.245	1.24
		S 21	2.064	2.101	2.0825			S 21	2.102	1.928	2.015		S 21	2.087	1.933	2.01	2.03583		S 21	1.945	1.944	1.9445		S 21	1.965	1.954	1.9595		S 21	1.977	1.985	1.981	1.96167		S 21	NG	NG	NG		S 21	1.281	1.157	1.219		S 21	1.206	1.176	1.191	1.205
		S 22	1.86	1.89	1.875			S 22	2.179	2.132	2.1555		S 22	2.16	2.049	2.1045	2.045		S 22	2.115	2.037	2.076		S 22	1.914	1.875	1.8945		S 22	1.839	1.746	1.7925	1.921		S 22	1.914	1.993	1.9535		S 22	1.245	1.374	1.3095		S 22	1.395	1.216	1.3055	1.52283
		S 23	2.033	2.015	2.024			S 23	2.107	2.006	2.0565		S 23	2.074	2.026	2.05	2.0435		S 23	1.986	1.884	1.935		S 23	1.956	1.942	1.949		S 23	1.846	1.939	1.8925	1.9255		S 23	1.413	1.363	1.388		S 23	1.251	1.266	1.2585		S 23	0	0	0	0.882167
		S 24	2.008	2.021	2.0145			S 24	2.195	2.248	2.2215		S 24	2.197	2.132	2.1645	2.1335		S 24	1.965	2.053	2.009		S 24	1.938	1.909	1.9235		S 24	1.767	1.714	1.7405	1.891		S 24	1.512	1.405	1.4585		S 24	1.266	1.347	1.3065		S 24	1.268	1.365	1.3165	1.3605
		S 25	1.983	1.971	1.977			S 25	2.059	1.995	2.027		S 25	2.03	2.148	2.089	2.031		S 25	2.017	2.161	2.089		S 25	1.865	1.828	1.8465		S 25	1.887	1.9	1.8935	1.943		S 25	1.157	1.028	1.0925		S 25	1.231	1.33	1.2805		S 25	1.226	1.318	1.272	1.215
		S 26	2.056	2.072	2.064			S 26	2.211	1.972	2.0915		S 26	2.205	2.093	2.149	2.1015		S 26	2.125	2.103	2.114		S 26	1.847	1.883	1.865		S 26	1.767	1.888	1.8275	1.9355		S 26	1.622	1.66	1.641		S 26	1.348	1.341	1.3445		S 26	1.344	1.148	1.246	1.4105
		S 27	1.918	1.989	1.9535			S 27	2.142	2.17	2.156		S 27	2.302	2.154	2.228	2.1125		S 27	2.068	2.151	2.1095		S 27	1.863	1.851	1.857		S 27	1.9	1.884	1.892	1.95283		S 27	1.93	1.915	1.9225		S 27	1.313	1.328	1.3205		S 27	1.205	1.213	1.209	1.484
																	2.05951																1.93266																1.41025
		15 °C /168 hours						15 °C /168 hours					15 °C /168 hours						22 °C /168 hours					22 °C /168 hours					22 °C /168 hours						37 °C /168 hours					37 °C /168 hours					37 °C /168 hours
			no NaCl						no NaCl					no NaCl			total mean			no NaCl					no NaCl					no NaCl			total mean			no NaCl					no NaCl					no NaCl			total mean
			1. replicate						2. replicate					3. replicate						1. replicate					2. replicate					3. replicate						1. replicate					2. replicate					3. replicate
		sample	1. Score	2. Score	Mean value			sample	1. Score	2. Score	Mean value		sample	1. Score	2. Score	Mean value			sample	1. Score	2. Score	Mean value		sample	1. Score	2. Score	Mean value		sample	1. Score	2. Score	Mean value			sample	1. Score	2. Score	Mean value		sample	1. Score	2. Score	Mean value		sample	1. Score	2. Score	Mean value
		1	1.963	1.99	1.9765			1	1.973	1.854	1.9135		1	1.939	1.849	1.894	1.928		1	1.594	1.68	1.637		1	1.82	1.77	1.795		1	1.772	1.846	1.809	1.747		1	1.167	1.146	1.1565		1	0	0	0		1	1.294	1.275	1.2845	0.813667
		2	2.092	2.035	2.0635			2	2.041	1.929	1.985		2	1.993	1.84	1.9165	1.98833		2	1.828	1.744	1.786		2	1.801	1.799	1.8		2	1.671	1.618	1.6445	1.7435		2	1.473	1.383	1.428		2	1.314	1.147	1.2305		2	1.327	1.267	1.297	1.3185
		3	2.196	2.199	2.1975			3	2.049	2.086	2.0675		3	1.915	1.892	1.9035	2.05617		3	1.608	1.677	1.6425		3	1.9	1.85	1.875		3	1.983	1.889	1.936	1.81783		3	2.012	2.07	2.041		3	1.267	1.198	1.2325		3	1.492	1.31	1.401	1.55817
		4	1.887	2.024	1.9555			4	2.052	1.907	1.9795		4	2.095	1.822	1.9585	1.9645		4	1.733	1.734	1.7335		4	1.967	1.85	1.9085		4	1.751	1.728	1.7395	1.79383		4	1.914	1.885	1.8995		4	1.384	1.501	1.4425		4	1.276	1.199	1.2375	1.5265
		5	2.107	2.108	2.1075			5	1.927	1.808	1.8675		5	2.145	1.738	1.9415	1.97217		5	1.924	2.039	1.9815		5	1.97	1.84	1.905		5	1.741	1.846	1.7935	1.89333		5	1.193	1.383	1.288		5	1.194	1.35	1.272		5	1.262	1.177	1.2195	1.25983
		6	1.91	2.052	1.981			6	1.84	2.072	1.956		6	1.911	1.848	1.8795	1.93883		6	2.092	2.004	2.048		6	1.886	1.895	1.8905		6	1.719	1.72	1.7195	1.886		6	1.697	1.591	1.644		6	1.278	1.383	1.3305		6	1.279	1.331	1.305	1.4265
		7	2.087	2.035	2.061			7	2.036	1.921	1.9785		7	2.047	1.836	1.9415	1.99367		7	1.577	1.683	1.63		7	1.746	1.577	1.6615		7	1.645	1.661	1.653	1.64817		7	1.825	1.874	1.8495		7	1.208	1.281	1.2445		7	1.523	1.39	1.4565	1.51683
		8	2.091	1.96	2.0255			8	2.108	1.95	2.029		8	2.037	1.854	1.9455	2		8	2.006	1.854	1.93		8	1.888	1.761	1.8245		8	1.7	1.865	1.7825	1.84567		8	1.279	1.227	1.253		8	1.316	1.329	1.3225		8	0	0	0	0.8585
		9	1.948	1.938	1.943			9	2.268	2.069	2.1685		9	2.081	2.005	2.043	2.0515		9	1.933	2.078	2.0055		9	2.164	2.204	2.184		9	1.738	1.872	1.805	1.99817		9	NG	NG	NG		9	1.368	1.249	1.3085		9	1.138	1.077	1.1075	1.208
		10	2.022	2.101	2.0615			10	1.924	1.682	1.803		10	1.955	1.563	1.759	1.8745		10	1.635	1.647	1.641		10	1.655	1.666	1.6605		10	1.731	1.811	1.771	1.69083		10	NG	NG	NG		10	2.011	1.895	1.953		10	2.039	1.937	1.988	1.9705
		11	1.895	1.881	1.888			11	2.031	1.836	1.9335		11	2.142	2.075	2.1085	1.97667		11	1.849	1.874	1.8615		11	1.901	1.932	1.9165		11	1.81	1.836	1.823	1.867		11	NG	NG	NG		11	1.497	1.304	1.4005		11	1.808	1.832	1.82	1.61025
		12	2.006	2.106	2.056			12	2.045	2.001	2.023		12	2.008	1.976	1.992	2.02367		12	2.061	1.866	1.9635		12	1.995	2.07	2.0325		12	1.951	1.845	1.898	1.96467		12	NG	NG	NG		12	1.977	2.106	2.0415		12	2.264	2.196	2.23	2.13575
		13	1.864	1.793	1.8285			13	2.208	2.066	2.137		13	2.217	2.086	2.1515	2.039		13	1.582	1.497	1.5395		13	1.873	1.837	1.855		13	1.706	1.808	1.757	1.71717		13	1.925	1.824	1.8745		13	1.28	1.296	1.288		13	1.403	1.24	1.3215	1.49467
		14	1.84	1.74	1.79			14	2.18	2.08	2.13		14	2.178	1.859	2.0185	1.9795		14	1.896	1.713	1.8045		14	1.846	1.882	1.864		14	2.054	1.958	2.006	1.8915		14	1.3	1.396	1.348		14	1.442	1.362	1.402		14	1.42	1.46	1.44	1.39667
		15	2.003	2.023	2.013			15	2.058	1.959	2.0085		15	2.178	2.05	2.114	2.04517		15	1.916	1.94	1.928		15	1.809	1.817	1.813		15	1.636	1.485	1.5605	1.76717		15	2.034	2.016	2.025		15	1.223	1.415	1.319		15	1.247	1.277	1.262	1.53533
		16	1.974	1.878	1.926			16	2.137	2.039	2.088		16	2.134	1.976	2.055	2.023		16	1.971	1.989	1.98		16	1.851	1.877	1.864		16	1.706	1.829	1.7675	1.8705		16	1.437	1.351	1.394		16	1.465	1.307	1.386		16	0	0	0	0.926667
		17	2.006	2.112	2.059			17	1.873	1.861	1.867		17	1.853	1.825	1.839	1.92167		17	1.93	1.919	1.9245		17	1.767	1.767	1.767		17	1.721	1.712	1.7165	1.80267		17	1.096	1.28	1.188		17	1.334	1.307	1.3205		17	1.416	1.4	1.408	1.3055
		18	1.925	1.913	1.919			18	2.133	1.925	2.029		18	2.009	1.922	1.9655	1.97117		18	1.755	1.813	1.784		18	1.984	1.77	1.877		18	1.89	1.662	1.776	1.81233		18	1.26	1.23	1.245		18	1.428	1.357	1.3925		18	1.317	1.285	1.301	1.31283
		19	1.941	1.964	1.9525			19	2.173	2.057	2.115		19	2.07	2.05	2.06	2.0425		19	1.945	1.949	1.947		19	2.089	2.051	2.07		19	1.679	1.686	1.6825	1.89983		19	1.915	1.744	1.8295		19	1.224	1.442	1.333		19	1.424	1.241	1.3325	1.49833
		20	1.944	1.879	1.9115			20	2.153	2.13	2.1415		20	2.183	1.989	2.086	2.04633		20	1.86	1.727	1.7935		20	1.802	1.714	1.758		20	1.731	1.748	1.7395	1.76367		20	NG	NG	NG		20	1.306	1.351	1.3285		20	1.319	1.482	1.4005	1.3645
		21	1.981	1.973	1.977			21	2.059	1.972	2.0155		21	2.104	1.961	2.0325	2.00833		21	1.863	1.807	1.835		21	1.643	1.629	1.636		21	1.594	1.625	1.6095	1.6935		21	NG	NG	NG		21	1.236	1.261	1.2485		21	1.376	1.252	1.314	1.28125
		22	2.143	2.074	2.1085			22	2.264	2.135	2.1995		22	2.08	1.996	2.038	2.11533		22	1.852	1.856	1.854		22	1.628	1.595	1.6115		22	1.723	1.708	1.7155	1.727		22	1.656	1.67	1.663		22	1.364	1.332	1.348		22	1.331	1.405	1.368	1.45967
		23	1.859	1.986	1.9225			23	1.743	1.749	1.746		23	1.746	1.753	1.7495	1.806		23	1.304	1.236	1.27		23	1.581	1.641	1.611		23	1.734	1.725	1.7295	1.53683		23	1.176	1.158	1.167		23	1.482	1.19	1.336		23	1.267	1.169	1.218	1.24033
		24	2.035	2.039	2.037			24	1.984	1.553	1.7685		24	2.292	2.087	2.1895	1.99833		24	1.792	1.74	1.766		24	1.713	1.901	1.807		24	1.824	1.8	1.812	1.795		24	1.831	1.79	1.8105		24	1.279	1.349	1.314		24	1.249	1.224	1.2365	1.45367
		25	1.848	1.848	1.848			25	2.183	2.004	2.0935		25	2.004	1.889	1.9465	1.96267		25	1.954	1.972	1.963		25	1.81	1.836	1.823		25	1.737	1.706	1.7215	1.83583		25	NG	NG	NG		25	1.391	1.275	1.333		25	1.32	1.318	1.319	1.326
		26	1.888	1.916	1.902			26	2.221	1.995	2.108		26	2.003	1.986	1.9945	2.0015		26	1.673	1.628	1.6505		26	1.769	1.908	1.8385		26	1.782	1.908	1.845	1.778		26	1.192	1.181	1.1865		26	1.316	1.173	1.2445		26	1.364	1.34	1.352	1.261
		27	2.029	2.018	2.0235			27	2.179	1.978	2.0785		27	2.007	1.833	1.92	2.00733		27	2.144	1.94	2.042		27	1.854	1.825	1.8395		27	1.842	1.737	1.7895	1.89033		27	2.052	2.044	2.048		27	1.414	1.234	1.324		27	0	0	0	1.124
																	1.99022																1.80286																1.37716

[truncated: 2 more sheets: List of the major peaks masses , Characteristics of the strains]
